# Supplementary material for: Fluoranthene-based dopant-free hole transporting materials for efficient perovskite solar cells
Source: Chem Sci. 2018 Feb 2;9(10):2698–704. doi: 10.1039/c7sc05484j (PMC5914136; doi:10.1039/c7sc05484j)
Supplement: Supplementary file 2 [file SC-009-C7SC05484J-s002.cif]

# Electronic Supplementary Material (ESI) for Chemical Science.
# This journal is © The Royal Society of Chemistry 2018

####################################################################### 
# 
# This file contains crystal structure data downloaded from the 
# Cambridge Structural Database (CSD) hosted by the Cambridge 
# Crystallographic Data Centre (CCDC).
# 
# Full information about CCDC data access policies and citation 
# guidelines are available at http://www.ccdc.cam.ac.uk/access/V1 
# 
# Audit and citation data items may have been added by the CCDC. 
# Please retain this information to preserve the provenance of 
# this file and to allow appropriate attribution of the data. 
# 
#######################################################################

data_mo_171030a_0m
_database_code_depnum_ccdc_archive 'CCDC 1589253'
_audit_update_record             
;
2017-12-05 deposited with the CCDC.
2018-02-02 downloaded from the CCDC.
;

_audit_creation_method           SHELXL-2014/7
_shelx_SHELXL_version_number     2014/7
_chemical_name_systematic        ?
_chemical_name_common            ?
_chemical_melting_point          ?
_chemical_formula_moiety         ?
_chemical_formula_sum            'C44 H36 N2'
_chemical_formula_weight         592.75

loop_
_atom_type_symbol
_atom_type_description
_atom_type_scat_dispersion_real
_atom_type_scat_dispersion_imag
_atom_type_scat_source
C C 0.0033 0.0016 'International Tables Vol C Tables 4.2.6.8 and 6.1.1.4'
H H 0.0000 0.0000 'International Tables Vol C Tables 4.2.6.8 and 6.1.1.4'
N N 0.0061 0.0033 'International Tables Vol C Tables 4.2.6.8 and 6.1.1.4'

_space_group_crystal_system      monoclinic
_space_group_IT_number           14
_space_group_name_H-M_alt        'P 21/c'
_space_group_name_Hall           '-P 2ybc'

_shelx_space_group_comment       
; 
The symmetry employed for this shelxl refinement is uniquely defined 
by the following loop, which should always be used as a source of 
symmetry information in preference to the above space-group names. 
They are only intended as comments. 
;

loop_
_space_group_symop_operation_xyz
'x, y, z'
'-x, y+1/2, -z+1/2'
'-x, -y, -z'
'x, -y-1/2, z-1/2'

_cell_length_a                   8.6947(17)
_cell_length_b                   17.563(4)
_cell_length_c                   10.737(2)
_cell_angle_alpha                90
_cell_angle_beta                 97.361(4)
_cell_angle_gamma                90
_cell_volume                     1626.1(6)
_cell_formula_units_Z            2
_cell_measurement_temperature    100(2)
_cell_measurement_reflns_used    1334
_cell_measurement_theta_min      2.24
_cell_measurement_theta_max      21.23

_exptl_crystal_description       needle
_exptl_crystal_colour            red
_exptl_crystal_density_meas      ?
_exptl_crystal_density_method    ?
_exptl_crystal_density_diffrn    1.211
_exptl_crystal_F_000             628
_exptl_transmission_factor_min   ?
_exptl_transmission_factor_max   ?
_exptl_crystal_size_max          0.060
_exptl_crystal_size_mid          0.030
_exptl_crystal_size_min          0.020
_exptl_absorpt_coefficient_mu    0.070
_shelx_estimated_absorpt_T_min   0.996
_shelx_estimated_absorpt_T_max   0.999
_exptl_absorpt_correction_type   none
_exptl_absorpt_correction_T_min  ?
_exptl_absorpt_correction_T_max  ?
_exptl_absorpt_process_details   ?
_exptl_absorpt_special_details   ?
_diffrn_ambient_temperature      100(2)
_diffrn_radiation_wavelength     0.71073
_diffrn_radiation_type           MoK\a
_diffrn_source                   ?
_diffrn_measurement_device_type  'Bruker APEX-II CCD'
_diffrn_measurement_method       '\f and \w scans'
_diffrn_detector_area_resol_mean ?
_diffrn_reflns_number            11461
_diffrn_reflns_av_unetI/netI     0.0870
_diffrn_reflns_av_R_equivalents  0.1081
_diffrn_reflns_limit_h_min       -10
_diffrn_reflns_limit_h_max       8
_diffrn_reflns_limit_k_min       -20
_diffrn_reflns_limit_k_max       20
_diffrn_reflns_limit_l_min       -12
_diffrn_reflns_limit_l_max       12
_diffrn_reflns_theta_min         2.237
_diffrn_reflns_theta_max         24.996
_diffrn_reflns_theta_full        24.996
_diffrn_measured_fraction_theta_max 0.987
_diffrn_measured_fraction_theta_full 0.987
_diffrn_reflns_Laue_measured_fraction_max 0.987
_diffrn_reflns_Laue_measured_fraction_full 0.987
_diffrn_reflns_point_group_measured_fraction_max 0.987
_diffrn_reflns_point_group_measured_fraction_full 0.987
_reflns_number_total             2832
_reflns_number_gt                1499
_reflns_threshold_expression     'I > 2\s(I)'
_reflns_Friedel_coverage         0.000
_reflns_Friedel_fraction_max     .
_reflns_Friedel_fraction_full    .

_reflns_special_details          
; 
 Reflections were merged by SHELXL according to the crystal 
 class for the calculation of statistics and refinement. 
  
 _reflns_Friedel_fraction is defined as the number of unique 
 Friedel pairs measured divided by the number that would be 
 possible theoretically, ignoring centric projections and 
 systematic absences. 
;

_computing_data_collection       'Bruker APEX2'
_computing_cell_refinement       'Bruker SAINT'
_computing_data_reduction        'Bruker SAINT'
_computing_structure_solution    'SHELXS-97 (Sheldrick, 2008)'
_computing_structure_refinement  'SHELXL-2014/7 (Sheldrick, 2014)'
_computing_molecular_graphics    'Bruker SHELXTL'
_computing_publication_material  'Bruker SHELXTL'
_refine_special_details          ?
_refine_ls_structure_factor_coef Fsqd
_refine_ls_matrix_type           full
_refine_ls_weighting_scheme      calc
_refine_ls_weighting_details     
'w=1/[\s^2^(Fo^2^)+(0.2000P)^2^] where P=(Fo^2^+2Fc^2^)/3'
_atom_sites_solution_primary     ?
_atom_sites_solution_secondary   ?
_atom_sites_solution_hydrogens   geom
_refine_ls_hydrogen_treatment    constr
_refine_ls_extinction_method     'SHELXL-2014/7 (Sheldrick 2014'
_refine_ls_extinction_coef       0.009(6)
_refine_ls_extinction_expression Fc^*^=kFc[1+0.001xFc^2^\l^3^/sin(2\q)]^-1/4^
_refine_ls_number_reflns         2832
_refine_ls_number_parameters     259
_refine_ls_number_restraints     69
_refine_ls_R_factor_all          0.1702
_refine_ls_R_factor_gt           0.1127
_refine_ls_wR_factor_ref         0.3594
_refine_ls_wR_factor_gt          0.3160
_refine_ls_goodness_of_fit_ref   1.115
_refine_ls_restrained_S_all      1.148
_refine_ls_shift/su_max          0.000
_refine_ls_shift/su_mean         0.000

loop_
_atom_site_label
_atom_site_type_symbol
_atom_site_fract_x
_atom_site_fract_y
_atom_site_fract_z
_atom_site_U_iso_or_equiv
_atom_site_adp_type
_atom_site_occupancy
_atom_site_site_symmetry_order
_atom_site_calc_flag
_atom_site_refinement_flags_posn
_atom_site_refinement_flags_adp
_atom_site_refinement_flags_occupancy
_atom_site_disorder_assembly
_atom_site_disorder_group
C1 C 0.2475(6) 0.4962(3) 0.9398(7) 0.082(2) Uani 1 1 d . . . . .
H1A H 0.2000 0.4778 0.8576 0.123 Uiso 1 1 calc R U . . .
H1B H 0.1662 0.5132 0.9887 0.123 Uiso 1 1 calc R U . . .
H1C H 0.3070 0.4550 0.9846 0.123 Uiso 1 1 calc R U . . .
C2 C 0.3543(5) 0.5620(3) 0.9220(5) 0.0562(14) Uani 1 1 d . . . . .
C3 C 0.4240(6) 0.5685(3) 0.8138(5) 0.0604(14) Uani 1 1 d . . . . .
H3 H 0.4060 0.5303 0.7510 0.072 Uiso 1 1 calc R U . . .
C4 C 0.5186(6) 0.6290(3) 0.7949(5) 0.0572(13) Uani 1 1 d . . . . .
H4 H 0.5641 0.6325 0.7192 0.069 Uiso 1 1 calc R U . . .
C5 C 0.5481(5) 0.6852(3) 0.8865(4) 0.0507(13) Uani 1 1 d . . . . .
C6 C 0.4828(5) 0.6780(3) 0.9957(4) 0.0521(13) Uani 1 1 d . . . . .
H6 H 0.5038 0.7150 1.0601 0.062 Uiso 1 1 calc R U . . .
C7 C 0.3871(5) 0.6177(3) 1.0122(5) 0.0548(13) Uani 1 1 d . . . . .
H7 H 0.3421 0.6141 1.0881 0.066 Uiso 1 1 calc R U . . .
C8 C 0.7757(6) 0.7406(3) 0.8052(5) 0.0555(14) Uani 1 1 d . . . . .
C9 C 0.8708(6) 0.6777(3) 0.8284(5) 0.0594(14) Uani 1 1 d . . . . .
H9 H 0.8477 0.6405 0.8874 0.071 Uiso 1 1 calc R U . . .
C10 C 0.9990(6) 0.6688(3) 0.7663(5) 0.0668(16) Uani 1 1 d . . . . .
H10 H 1.0625 0.6250 0.7818 0.080 Uiso 1 1 calc R U . . .
C11 C 1.0361(6) 0.7234(4) 0.6812(5) 0.0727(17) Uani 1 1 d . . . . .
C12 C 0.9449(7) 0.7866(3) 0.6648(6) 0.0742(17) Uani 1 1 d . . . . .
H12 H 0.9717 0.8257 0.6103 0.089 Uiso 1 1 calc R U . . .
C13 C 0.8155(6) 0.7955(3) 0.7245(5) 0.0605(14) Uani 1 1 d . . . . .
H13 H 0.7533 0.8399 0.7098 0.073 Uiso 1 1 calc R U . . .
C14 C 1.1730(8) 0.7094(4) 0.6057(7) 0.104(2) Uani 1 1 d . . . . .
H14A H 1.1722 0.7481 0.5400 0.155 Uiso 1 1 calc R U . . .
H14B H 1.1629 0.6587 0.5672 0.155 Uiso 1 1 calc R U . . .
H14C H 1.2708 0.7123 0.6621 0.155 Uiso 1 1 calc R U . . .
C15 C 0.6240(7) 0.8269(3) 0.9112(7) 0.060(4) Uani 0.5 1 d G . P A -1
C16 C 0.7644(6) 0.8556(4) 0.9688(7) 0.062(3) Uani 0.5 1 d G U P A -1
H16 H 0.8563 0.8262 0.9705 0.075 Uiso 0.5 1 calc R U P A -1
C17 C 0.7702(5) 0.9273(4) 1.0240(6) 0.054(2) Uani 0.5 1 d G U P A -1
H17 H 0.8661 0.9469 1.0633 0.065 Uiso 0.5 1 calc R U P A -1
C18 C 0.6357(6) 0.9703(3) 1.0215(7) 0.053(4) Uani 0.5 1 d G U P A -1
C19 C 0.4953(6) 0.9416(3) 0.9640(7) 0.037(3) Uani 0.5 1 d DG U P A -1
C20 C 0.4895(6) 0.8699(3) 0.9088(6) 0.049(2) Uani 0.5 1 d DG U P A -1
C21 C 0.3497(8) 0.8437(5) 0.8449(15) 0.103(6) Uani 0.5 1 d D U P A -1
H21 H 0.3444 0.7947 0.8074 0.124 Uiso 0.5 1 calc R U P A -1
C22 C 0.2180(8) 0.8895(6) 0.8361(16) 0.134(6) Uani 0.5 1 d D U P A -1
H22 H 0.1237 0.8717 0.7910 0.161 Uiso 0.5 1 calc R U P A -1
C23 C 0.2228(6) 0.9609(4) 0.8925(10) 0.079(3) Uani 0.5 1 d D U P A -1
H23 H 0.1313 0.9909 0.8870 0.095 Uiso 0.5 1 calc R U P A -1
C24 C 0.3602(7) 0.9888(4) 0.9569(9) 0.053(4) Uani 0.5 1 d D . P A -1
C25 C 0.3463(5) 1.1214(4) 1.0408(6) 0.044(2) Uani 0.5 1 d G . P A -1
H25 H 0.2382 1.1264 1.0142 0.053 Uiso 0.5 1 calc R U P A -1
C26 C 0.4286(8) 1.1817(3) 1.1009(7) 0.065(4) Uani 0.5 1 d G . P A -1
C27 C 0.5867(8) 1.1744(3) 1.1397(7) 0.053(3) Uani 0.5 1 d G . P A -1
H27 H 0.6430 1.2156 1.1809 0.064 Uiso 0.5 1 calc R U P A -1
C28 C 0.6624(5) 1.1069(3) 1.1184(6) 0.045(2) Uani 0.5 1 d G . P A -1
H28 H 0.7704 1.1019 1.1449 0.055 Uiso 0.5 1 calc R U P A -1
C29 C 0.5800(6) 1.0466(3) 1.0582(6) 0.038(3) Uani 0.5 1 d G U P A -1
C30 C 0.4220(6) 1.0539(3) 1.0194(6) 0.035(3) Uani 0.5 1 d G U P A -1
N1 N 0.6432(5) 0.7492(2) 0.8687(4) 0.0592(12) Uani 1 1 d . . . . .

loop_
_atom_site_aniso_label
_atom_site_aniso_U_11
_atom_site_aniso_U_22
_atom_site_aniso_U_33
_atom_site_aniso_U_23
_atom_site_aniso_U_13
_atom_site_aniso_U_12
C1 0.054(3) 0.053(3) 0.139(6) 0.017(3) 0.007(3) 0.000(2)
C2 0.043(3) 0.048(3) 0.078(4) -0.004(2) 0.008(2) 0.004(2)
C3 0.064(3) 0.055(3) 0.062(3) -0.023(2) 0.007(3) 0.009(2)
C4 0.066(3) 0.055(3) 0.054(3) -0.015(2) 0.022(2) 0.010(2)
C5 0.051(3) 0.045(3) 0.059(3) -0.009(2) 0.021(2) 0.007(2)
C6 0.049(3) 0.057(3) 0.052(3) -0.017(2) 0.013(2) 0.005(2)
C7 0.049(3) 0.064(3) 0.053(3) -0.002(2) 0.014(2) 0.008(2)
C8 0.061(3) 0.045(3) 0.065(3) 0.008(2) 0.024(3) 0.006(2)
C9 0.065(3) 0.054(3) 0.065(3) 0.025(2) 0.027(3) 0.013(2)
C10 0.063(3) 0.066(3) 0.077(4) 0.019(3) 0.031(3) 0.020(3)
C11 0.065(4) 0.081(4) 0.077(4) 0.018(3) 0.031(3) 0.001(3)
C12 0.077(4) 0.073(4) 0.075(4) 0.030(3) 0.021(3) -0.006(3)
C13 0.066(3) 0.047(3) 0.070(3) 0.017(2) 0.013(3) 0.003(2)
C14 0.083(5) 0.125(6) 0.114(6) 0.011(4) 0.057(4) -0.008(4)
C15 0.092(8) 0.034(8) 0.057(8) -0.005(6) 0.028(6) 0.004(6)
C16 0.070(6) 0.064(6) 0.059(5) 0.028(5) 0.031(5) 0.035(5)
C17 0.055(5) 0.061(5) 0.044(5) 0.020(4) -0.001(4) -0.013(4)
C18 0.056(7) 0.054(7) 0.052(7) 0.011(6) 0.018(5) -0.001(6)
C19 0.031(6) 0.050(5) 0.032(5) 0.005(4) 0.006(5) 0.003(5)
C20 0.051(5) 0.047(5) 0.050(5) -0.002(4) 0.011(4) -0.016(4)
C21 0.124(10) 0.085(9) 0.105(9) -0.016(7) 0.034(8) 0.021(8)
C22 0.138(10) 0.130(9) 0.133(9) -0.037(8) 0.013(8) 0.007(8)
C23 0.045(5) 0.097(7) 0.095(7) 0.029(6) 0.000(5) 0.001(5)
C24 0.045(7) 0.081(11) 0.039(6) 0.022(7) 0.023(5) 0.014(6)
C25 0.057(6) 0.045(5) 0.036(5) 0.001(4) 0.026(4) 0.006(5)
C26 0.137(12) 0.025(6) 0.040(7) 0.006(5) 0.036(7) -0.013(8)
C27 0.047(6) 0.051(6) 0.067(7) 0.014(5) 0.028(6) 0.036(5)
C28 0.034(5) 0.056(6) 0.048(5) 0.010(4) 0.014(4) 0.014(4)
C29 0.027(6) 0.060(7) 0.025(4) 0.005(5) -0.002(5) -0.025(5)
C30 0.028(4) 0.045(4) 0.037(4) 0.009(3) 0.016(4) 0.019(4)
N1 0.066(3) 0.035(2) 0.083(3) -0.0132(19) 0.032(2) 0.0084(18)

_geom_special_details            
; 
 All esds (except the esd in the dihedral angle between two l.s. planes) 
 are estimated using the full covariance matrix.  The cell esds are taken 
 into account individually in the estimation of esds in distances, angles 
 and torsion angles; correlations between esds in cell parameters are only 
 used when they are defined by crystal symmetry.  An approximate (isotropic) 
 treatment of cell esds is used for estimating esds involving l.s. planes. 
;

loop_
_geom_bond_atom_site_label_1
_geom_bond_atom_site_label_2
_geom_bond_distance
_geom_bond_site_symmetry_2
_geom_bond_publ_flag
C1 C2 1.510(7) . ?
C1 H1A 0.9800 . ?
C1 H1B 0.9800 . ?
C1 H1C 0.9800 . ?
C2 C7 1.380(7) . ?
C2 C3 1.382(7) . ?
C3 C4 1.375(7) . ?
C3 H3 0.9500 . ?
C4 C5 1.395(6) . ?
C4 H4 0.9500 . ?
C5 C6 1.372(6) . ?
C5 N1 1.422(6) . ?
C6 C7 1.373(7) . ?
C6 H6 0.9500 . ?
C7 H7 0.9500 . ?
C8 C13 1.370(6) . ?
C8 C9 1.382(6) . ?
C8 N1 1.420(6) . ?
C9 C10 1.379(6) . ?
C9 H9 0.9500 . ?
C10 C11 1.390(7) . ?
C10 H10 0.9500 . ?
C11 C12 1.363(8) . ?
C11 C14 1.543(8) . ?
C12 C13 1.374(7) . ?
C12 H12 0.9500 . ?
C13 H13 0.9500 . ?
C14 H14A 0.9800 . ?
C14 H14B 0.9800 . ?
C14 H14C 0.9800 . ?
C15 C16 1.3900 . ?
C15 C20 1.3900 . ?
C15 N1 1.456(5) . ?
C16 C17 1.3900 . ?
C16 H16 0.9500 . ?
C17 C18 1.3900 . ?
C17 H17 0.9500 . ?
C18 C19 1.3900 . ?
C18 C29 1.494(6) . ?
C19 C20 1.3900 . ?
C19 C24 1.431(6) . ?
C20 C21 1.3948 . ?
C21 C22 1.3924(10) . ?
C21 H21 0.9500 . ?
C22 C23 1.3914(10) . ?
C22 H22 0.9500 . ?
C23 C24 1.3908(11) . ?
C23 H23 0.9500 . ?
C24 C30 1.397(9) . ?
C25 C26 1.3900 . ?
C25 C30 1.3900 . ?
C25 H25 0.9500 . ?
C26 C27 1.3900 . ?
C27 C28 1.3900 . ?
C27 H27 0.9500 . ?
C28 C29 1.3900 . ?
C28 H28 0.9500 . ?
C29 C30 1.3900 . ?

loop_
_geom_angle_atom_site_label_1
_geom_angle_atom_site_label_2
_geom_angle_atom_site_label_3
_geom_angle
_geom_angle_site_symmetry_1
_geom_angle_site_symmetry_3
_geom_angle_publ_flag
C2 C1 H1A 109.5 . . ?
C2 C1 H1B 109.5 . . ?
H1A C1 H1B 109.5 . . ?
C2 C1 H1C 109.5 . . ?
H1A C1 H1C 109.5 . . ?
H1B C1 H1C 109.5 . . ?
C7 C2 C3 117.3(4) . . ?
C7 C2 C1 121.9(5) . . ?
C3 C2 C1 120.9(5) . . ?
C4 C3 C2 121.5(4) . . ?
C4 C3 H3 119.2 . . ?
C2 C3 H3 119.2 . . ?
C3 C4 C5 120.2(5) . . ?
C3 C4 H4 119.9 . . ?
C5 C4 H4 119.9 . . ?
C6 C5 C4 118.6(4) . . ?
C6 C5 N1 119.9(4) . . ?
C4 C5 N1 121.5(4) . . ?
C5 C6 C7 120.4(4) . . ?
C5 C6 H6 119.8 . . ?
C7 C6 H6 119.8 . . ?
C6 C7 C2 122.0(5) . . ?
C6 C7 H7 119.0 . . ?
C2 C7 H7 119.0 . . ?
C13 C8 C9 118.9(5) . . ?
C13 C8 N1 121.0(4) . . ?
C9 C8 N1 120.1(4) . . ?
C10 C9 C8 120.3(4) . . ?
C10 C9 H9 119.8 . . ?
C8 C9 H9 119.8 . . ?
C9 C10 C11 120.6(5) . . ?
C9 C10 H10 119.7 . . ?
C11 C10 H10 119.7 . . ?
C12 C11 C10 117.8(5) . . ?
C12 C11 C14 122.4(5) . . ?
C10 C11 C14 119.7(5) . . ?
C11 C12 C13 122.0(5) . . ?
C11 C12 H12 119.0 . . ?
C13 C12 H12 119.0 . . ?
C8 C13 C12 120.2(5) . . ?
C8 C13 H13 119.9 . . ?
C12 C13 H13 119.9 . . ?
C11 C14 H14A 109.5 . . ?
C11 C14 H14B 109.5 . . ?
H14A C14 H14B 109.5 . . ?
C11 C14 H14C 109.5 . . ?
H14A C14 H14C 109.5 . . ?
H14B C14 H14C 109.5 . . ?
C16 C15 C20 120.0 . . ?
C16 C15 N1 110.5(4) . . ?
C20 C15 N1 129.4(4) . . ?
C15 C16 C17 120.0 . . ?
C15 C16 H16 120.0 . . ?
C17 C16 H16 120.0 . . ?
C18 C17 C16 120.0 . . ?
C18 C17 H17 120.0 . . ?
C16 C17 H17 120.0 . . ?
C17 C18 C19 120.0 . . ?
C17 C18 C29 141.5(4) . . ?
C19 C18 C29 98.4(4) . . ?
C20 C19 C18 120.0 . . ?
C20 C19 C24 121.1(2) . . ?
C18 C19 C24 118.8(2) . . ?
C19 C20 C15 120.0 . . ?
C19 C20 C21 119.37(15) . . ?
C15 C20 C21 120.52(17) . . ?
C22 C21 C20 120.01(13) . . ?
C22 C21 H21 120.0 . . ?
C20 C21 H21 120.0 . . ?
C23 C22 C21 120.81(17) . . ?
C23 C22 H22 119.6 . . ?
C21 C22 H22 119.6 . . ?
C24 C23 C22 120.68(19) . . ?
C24 C23 H23 119.7 . . ?
C22 C23 H23 119.7 . . ?
C23 C24 C30 141.2(5) . . ?
C23 C24 C19 118.0(3) . . ?
C30 C24 C19 100.7(4) . . ?
C26 C25 C30 120.0 . . ?
C26 C25 H25 120.0 . . ?
C30 C25 H25 120.0 . . ?
C25 C26 C27 120.0 . . ?
C28 C27 C26 120.0 . . ?
C28 C27 H27 120.0 . . ?
C26 C27 H27 120.0 . . ?
C27 C28 C29 120.0 . . ?
C27 C28 H28 120.0 . . ?
C29 C28 H28 120.0 . . ?
C30 C29 C28 120.0 . . ?
C30 C29 C18 110.2(4) . . ?
C28 C29 C18 129.8(4) . . ?
C29 C30 C25 120.0 . . ?
C29 C30 C24 111.9(5) . . ?
C25 C30 C24 128.1(5) . . ?
C8 N1 C5 120.1(3) . . ?
C8 N1 C15 112.6(4) . . ?
C5 N1 C15 127.3(4) . . ?

loop_
_geom_torsion_atom_site_label_1
_geom_torsion_atom_site_label_2
_geom_torsion_atom_site_label_3
_geom_torsion_atom_site_label_4
_geom_torsion
_geom_torsion_site_symmetry_1
_geom_torsion_site_symmetry_2
_geom_torsion_site_symmetry_3
_geom_torsion_site_symmetry_4
_geom_torsion_publ_flag
C7 C2 C3 C4 -1.8(7) . . . . ?
C1 C2 C3 C4 178.5(5) . . . . ?
C2 C3 C4 C5 0.8(8) . . . . ?
C3 C4 C5 C6 1.0(7) . . . . ?
C3 C4 C5 N1 -178.8(4) . . . . ?
C4 C5 C6 C7 -1.7(7) . . . . ?
N1 C5 C6 C7 178.1(4) . . . . ?
C5 C6 C7 C2 0.7(7) . . . . ?
C3 C2 C7 C6 1.0(7) . . . . ?
C1 C2 C7 C6 -179.2(5) . . . . ?
C13 C8 C9 C10 -3.3(8) . . . . ?
N1 C8 C9 C10 179.5(5) . . . . ?
C8 C9 C10 C11 1.1(9) . . . . ?
C9 C10 C11 C12 2.1(9) . . . . ?
C9 C10 C11 C14 -175.5(5) . . . . ?
C10 C11 C12 C13 -3.3(9) . . . . ?
C14 C11 C12 C13 174.3(6) . . . . ?
C9 C8 C13 C12 2.2(8) . . . . ?
N1 C8 C13 C12 179.4(5) . . . . ?
C11 C12 C13 C8 1.1(9) . . . . ?
C20 C15 C16 C17 0.0 . . . . ?
N1 C15 C16 C17 -175.7(7) . . . . ?
C15 C16 C17 C18 0.0 . . . . ?
C16 C17 C18 C19 0.0 . . . . ?
C16 C17 C18 C29 -176.4(9) . . . . ?
C17 C18 C19 C20 0.0 . . . . ?
C29 C18 C19 C20 177.7(6) . . . . ?
C17 C18 C19 C24 -176.7(7) . . . . ?
C29 C18 C19 C24 1.0(7) . . . . ?
C18 C19 C20 C15 0.0 . . . . ?
C24 C19 C20 C15 176.6(8) . . . . ?
C18 C19 C20 C21 -176.2(10) . . . . ?
C24 C19 C20 C21 0.4(11) . . . . ?
C16 C15 C20 C19 0.0 . . . . ?
N1 C15 C20 C19 174.8(8) . . . . ?
C16 C15 C20 C21 176.2(10) . . . . ?
N1 C15 C20 C21 -9.0(12) . . . . ?
C19 C20 C21 C22 0(2) . . . . ?
C15 C20 C21 C22 -175.8(13) . . . . ?
C20 C21 C22 C23 -1(3) . . . . ?
C21 C22 C23 C24 1(2) . . . . ?
C22 C23 C24 C30 175.7(14) . . . . ?
C22 C23 C24 C19 -0.5(17) . . . . ?
C20 C19 C24 C23 -0.4(12) . . . . ?
C18 C19 C24 C23 176.3(7) . . . . ?
C20 C19 C24 C30 -177.9(6) . . . . ?
C18 C19 C24 C30 -1.3(9) . . . . ?
C30 C25 C26 C27 0.0 . . . . ?
C25 C26 C27 C28 0.0 . . . . ?
C26 C27 C28 C29 0.0 . . . . ?
C27 C28 C29 C30 0.0 . . . . ?
C27 C28 C29 C18 177.9(7) . . . . ?
C17 C18 C29 C30 176.5(6) . . . . ?
C19 C18 C29 C30 -0.4(4) . . . . ?
C17 C18 C29 C28 -1.6(10) . . . . ?
C19 C18 C29 C28 -178.4(5) . . . . ?
C28 C29 C30 C25 0.0 . . . . ?
C18 C29 C30 C25 -178.3(6) . . . . ?
C28 C29 C30 C24 177.9(7) . . . . ?
C18 C29 C30 C24 -0.4(7) . . . . ?
C26 C25 C30 C29 0.0 . . . . ?
C26 C25 C30 C24 -177.5(8) . . . . ?
C23 C24 C30 C29 -175.6(13) . . . . ?
C19 C24 C30 C29 0.9(8) . . . . ?
C23 C24 C30 C25 2.0(18) . . . . ?
C19 C24 C30 C25 178.6(5) . . . . ?
C13 C8 N1 C5 141.6(5) . . . . ?
C9 C8 N1 C5 -41.3(7) . . . . ?
C13 C8 N1 C15 -39.6(7) . . . . ?
C9 C8 N1 C15 137.6(5) . . . . ?
C6 C5 N1 C8 143.2(5) . . . . ?
C4 C5 N1 C8 -37.0(7) . . . . ?
C6 C5 N1 C15 -35.5(8) . . . . ?
C4 C5 N1 C15 144.3(5) . . . . ?
C16 C15 N1 C8 -45.9(5) . . . . ?
C20 C15 N1 C8 138.9(5) . . . . ?
C16 C15 N1 C5 132.9(5) . . . . ?
C20 C15 N1 C5 -42.3(9) . . . . ?

_refine_diff_density_max         1.039
_refine_diff_density_min         -0.543
_refine_diff_density_rms         0.076

_shelx_res_file                  
; 
  
    mo_171030a_0m.res created by SHELXL-2014/7 
  
TITL mo_171030a_0m in P2(1)/c 
CELL 0.71073 8.6947 17.5635 10.7367 90.000 97.361 90.000 
ZERR 2.00 0.0017 0.0036 0.0022 0.000 0.004 0.000 
LATT 1 
SYMM -x, y+1/2, -z+1/2 
SFAC C  H  N 
UNIT 88  72  4 
OMIT -2 0 2 
OMIT -3 1 1 
OMIT 2 4 1 
OMIT 4 12 1 
OMIT 0 3 1 
OMIT 1 6 3 
OMIT 0 14 3 
OMIT -2 12 3 
OMIT -2 11 3 
OMIT 2 1 1 
OMIT 0 4 3 
OMIT 3 1 3 
OMIT 2 1 2 
OMIT 3 13 0 
OMIT 1 2 1 
OMIT -1 1 1 
OMIT -1 4 1 
OMIT -3 5 3 
OMIT 1 13 0 
OMIT 3 10 2 
OMIT -1 0 4 
OMIT -2 4 1 
OMIT -1 2 1 
OMIT -1 13 2 
OMIT 1 7 2 
OMIT 3 9 1 
OMIT 1 5 0 
OMIT -3 11 3 
OMIT 4 1 1 
OMIT 0 3 3 
OMIT -3 4  6 
OMIT -1 12 1 
OMIT 1 15 0 
OMIT -3 50 
L.S. 4 
ACTA 
BOND $H 
FMAP 2 
PLAN 20 
SIZE 0.06 0.03 0.02 
CONF 
HTAB 
FREE C20  C18 
DFIX 2.42 0.002 C20 C22 C21 C23 C22 C24 C23 C19 C19 C21 
DFIX 1.39 0.001 C20 C21 C21 C22 C22 C23 C23 C24 
ISOR 0.01 0.02 C16 C17 C18 C19 C20 C21 C22 C23 C29 
ISOR 0.005 0.01 C30 
TEMP -173.000 
WGHT    0.200000 
EXTI    0.008734 
FVAR       0.66995 
C1    1    0.247512    0.496205    0.939797    11.00000    0.05359    0.05276 = 
         0.13898    0.01709    0.00726    0.00024 
AFIX 137 
H1A   2    0.200023    0.477795    0.857606    11.00000   -1.50000 
H1B   2    0.166161    0.513168    0.988736    11.00000   -1.50000 
H1C   2    0.307018    0.454955    0.984623    11.00000   -1.50000 
AFIX   0 
C2    1    0.354340    0.561989    0.921963    11.00000    0.04268    0.04839 = 
         0.07756   -0.00406    0.00769    0.00422 
C3    1    0.423984    0.568504    0.813760    11.00000    0.06385    0.05525 = 
         0.06164   -0.02262    0.00675    0.00909 
AFIX  43 
H3    2    0.406031    0.530288    0.750964    11.00000   -1.20000 
AFIX   0 
C4    1    0.518630    0.628987    0.794862    11.00000    0.06650    0.05488 = 
         0.05411   -0.01465    0.02209    0.00966 
AFIX  43 
H4    2    0.564075    0.632481    0.719177    11.00000   -1.20000 
AFIX   0 
C5    1    0.548121    0.685236    0.886497    11.00000    0.05135    0.04481 = 
         0.05944   -0.00927    0.02104    0.00686 
C6    1    0.482752    0.678021    0.995665    11.00000    0.04936    0.05702 = 
         0.05164   -0.01702    0.01336    0.00475 
AFIX  43 
H6    2    0.503810    0.715013    1.060150    11.00000   -1.20000 
AFIX   0 
C7    1    0.387100    0.617656    1.012236    11.00000    0.04933    0.06352 = 
         0.05344   -0.00213    0.01419    0.00777 
AFIX  43 
H7    2    0.342102    0.614091    1.088121    11.00000   -1.20000 
AFIX   0 
C8    1    0.775748    0.740587    0.805175    11.00000    0.06137    0.04456 = 
         0.06470    0.00759    0.02389    0.00553 
C9    1    0.870773    0.677717    0.828390    11.00000    0.06466    0.05387 = 
         0.06453    0.02544    0.02650    0.01295 
AFIX  43 
H9    2    0.847654    0.640469    0.887404    11.00000   -1.20000 
AFIX   0 
C10   1    0.998957    0.668819    0.766286    11.00000    0.06274    0.06586 = 
         0.07741    0.01922    0.03075    0.02020 
AFIX  43 
H10   2    1.062506    0.624972    0.781787    11.00000   -1.20000 
AFIX   0 
C11   1    1.036082    0.723369    0.681246    11.00000    0.06521    0.08127 = 
         0.07733    0.01771    0.03054    0.00069 
C12   1    0.944944    0.786611    0.664770    11.00000    0.07713    0.07318 = 
         0.07508    0.02954    0.02096   -0.00623 
AFIX  43 
H12   2    0.971742    0.825721    0.610343    11.00000   -1.20000 
AFIX   0 
C13   1    0.815466    0.795525    0.724490    11.00000    0.06557    0.04701 = 
         0.07015    0.01743    0.01321    0.00292 
AFIX  43 
H13   2    0.753314    0.839900    0.709799    11.00000   -1.20000 
AFIX   0 
C14   1    1.172957    0.709359    0.605724    11.00000    0.08283    0.12530 = 
         0.11394    0.01116    0.05700   -0.00846 
AFIX 137 
H14A  2    1.172179    0.748096    0.539952    11.00000   -1.50000 
H14B  2    1.162858    0.658737    0.567150    11.00000   -1.50000 
H14C  2    1.270752    0.712347    0.662113    11.00000   -1.50000 
PART -1 
AFIX  66 
C15   1    0.623990    0.826898    0.911242    10.50000    0.09225    0.03416 = 
         0.05736   -0.00545    0.02840    0.00403 
C16   1    0.764355    0.855582    0.968818    10.50000    0.07038    0.06397 = 
         0.05903    0.02814    0.03126    0.03497 
AFIX  43 
H16   2    0.856292    0.826171    0.970477    10.50000   -1.20000 
AFIX  65 
C17   1    0.770202    0.927300    1.023966    10.50000    0.05531    0.06105 = 
         0.04383    0.02040   -0.00116   -0.01350 
AFIX  43 
H17   2    0.866135    0.946904    1.063317    10.50000   -1.20000 
AFIX  65 
C18   1    0.635684    0.970333    1.021539    10.50000    0.05605    0.05409 = 
         0.05174    0.01058    0.01794   -0.00133 
C19   1    0.495318    0.941650    0.963963    10.50000    0.03078    0.05045 = 
         0.03172    0.00523    0.00571    0.00298 
C20   1    0.489469    0.869933    0.908815    10.50000    0.05058    0.04668 = 
         0.04985   -0.00200    0.01143   -0.01614 
AFIX   0 
C21   1    0.349710    0.843741    0.844910    10.50000    0.12419    0.08535 = 
         0.10493   -0.01569    0.03369    0.02123 
AFIX  43 
H21   2    0.344384    0.794669    0.807387    10.50000   -1.20000 
AFIX   0 
C22   1    0.217995    0.889502    0.836101    10.50000    0.13770    0.12966 = 
         0.13340   -0.03681    0.01262    0.00653 
AFIX  43 
H22   2    0.123679    0.871743    0.790999    10.50000   -1.20000 
AFIX   0 
C23   1    0.222811    0.960920    0.892541    10.50000    0.04463    0.09654 = 
         0.09454    0.02900    0.00023    0.00113 
AFIX  43 
H23   2    0.131289    0.990932    0.887028    10.50000   -1.20000 
AFIX   0 
C24   1    0.360228    0.988825    0.956945    10.50000    0.04534    0.08086 = 
         0.03853    0.02182    0.02333    0.01410 
AFIX  66 
C25   1    0.346274    1.121428    1.040754    10.50000    0.05701    0.04547 = 
         0.03612    0.00086    0.02594    0.00557 
AFIX  43 
H25   2    0.238240    1.126407    1.014236    10.50000   -1.20000 
AFIX  65 
C26   1    0.428642    1.181690    1.100938    10.50000    0.13731    0.02478 = 
         0.03956    0.00604    0.03586   -0.01317 
C27   1    0.586712    1.174405    1.139739    10.50000    0.04691    0.05084 = 
         0.06673    0.01375    0.02798    0.03606 
AFIX  43 
H27   2    0.643007    1.215592    1.180872    10.50000   -1.20000 
AFIX  65 
C28   1    0.662414    1.106859    1.118355    10.50000    0.03427    0.05637 = 
         0.04808    0.00968    0.01376    0.01360 
AFIX  43 
H28   2    0.770447    1.101881    1.144873    10.50000   -1.20000 
AFIX  65 
C29   1    0.580047    1.046597    1.058171    10.50000    0.02694    0.05992 = 
         0.02539    0.00523   -0.00175   -0.02514 
C30   1    0.421977    1.053880    1.019370    10.50000    0.02752    0.04457 = 
         0.03715    0.00864    0.01602    0.01876 
PART 0 
AFIX   0 
N1    3    0.643238    0.749200    0.868694    11.00000    0.06617    0.03470 = 
         0.08265   -0.01320    0.03170    0.00836 
HKLF 4 1 1 0 0 0 1 0 0 0 1 
  
REM  mo_171030a_0m in P2(1)/c 
REM R1 =  0.1127 for    1499 Fo > 4sig(Fo)  and  0.1702 for all    2832 data 
REM    259 parameters refined using     69 restraints 
  
END 
  
WGHT      0.2000      0.0000 
  
REM No hydrogen bonds found for HTAB generation 
  
REM Highest difference peak  1.039,  deepest hole -0.543,  1-sigma level  0.076 
Q1    1   0.2088  0.9840  0.9187  11.00000  0.05    0.72 
Q2    1   0.1821  1.1166  1.0004  11.00000  0.05    0.66 
Q3    1   0.7620  0.9449  1.0210  11.00000  0.05    0.27 
Q4    1   0.4455  1.2011  1.1237  11.00000  0.05    0.25 
Q5    1   0.6289  1.0610  1.0803  11.00000  0.05    0.24 
Q6    1   0.1652  0.5093  1.0297  11.00000  0.05    0.22 
Q7    1   0.5076  0.9220  0.9549  11.00000  0.05    0.22 
Q8    1   0.3431  0.5027  0.8199  11.00000  0.05    0.21 
Q9    1   0.1173  0.4759  0.9242  11.00000  0.05    0.21 
Q10   1   1.1455  0.7272  0.6473  11.00000  0.05    0.21 
Q11   1   0.1420  0.4729  1.1134  11.00000  0.05    0.21 
Q12   1   1.0058  0.6625  0.6547  11.00000  0.05    0.20 
Q13   1   0.4989  0.8526  0.9081  11.00000  0.05    0.20 
Q14   1   1.1841  0.6403  0.5916  11.00000  0.05    0.20 
Q15   1   0.7960  0.6264  0.8559  11.00000  0.05    0.19 
Q16   1   0.7673  0.7355  0.8332  11.00000  0.05    0.19 
Q17   1   0.8576  0.7947  0.8001  11.00000  0.05    0.19 
Q18   1   0.8923  0.8320  1.0227  11.00000  0.05    0.18 
Q19   1   0.9039  0.5754  0.9645  11.00000  0.05    0.18 
Q20   1   0.9483  0.6425  0.7333  11.00000  0.05    0.18 
;
_shelx_res_checksum              51341
####################################################################### 
# 
# This file contains crystal structure data downloaded from the 
# Cambridge Structural Database (CSD) hosted by the Cambridge 
# Crystallographic Data Centre (CCDC).
# 
# Full information about CCDC data access policies and citation 
# guidelines are available at http://www.ccdc.cam.ac.uk/access/V1 
# 
# Audit and citation data items may have been added by the CCDC. 
# Please retain this information to preserve the provenance of 
# this file and to allow appropriate attribution of the data. 
# 
#######################################################################

data_mo_170523l_0m
_database_code_depnum_ccdc_archive 'CCDC 1589261'
_audit_update_record             
;
2017-12-05 deposited with the CCDC.
2018-02-02 downloaded from the CCDC.
;

_audit_creation_method           SHELXL-2014/7
_shelx_SHELXL_version_number     2014/7
_chemical_name_systematic        ?
_chemical_name_common            ?
_chemical_melting_point          ?
_chemical_formula_moiety         ?
_chemical_formula_sum            'C46 H34 N4 O4'
_chemical_formula_weight         706.77

loop_
_atom_type_symbol
_atom_type_description
_atom_type_scat_dispersion_real
_atom_type_scat_dispersion_imag
_atom_type_scat_source
C C 0.0033 0.0016 'International Tables Vol C Tables 4.2.6.8 and 6.1.1.4'
H H 0.0000 0.0000 'International Tables Vol C Tables 4.2.6.8 and 6.1.1.4'
N N 0.0061 0.0033 'International Tables Vol C Tables 4.2.6.8 and 6.1.1.4'
O O 0.0106 0.0060 'International Tables Vol C Tables 4.2.6.8 and 6.1.1.4'

_space_group_crystal_system      monoclinic
_space_group_IT_number           14
_space_group_name_H-M_alt        'P 21/c'
_space_group_name_Hall           '-P 2ybc'

_shelx_space_group_comment       
;
The symmetry employed for this shelxl refinement is uniquely defined
by the following loop, which should always be used as a source of
symmetry information in preference to the above space-group names.
They are only intended as comments.
;

loop_
_space_group_symop_operation_xyz
'x, y, z'
'-x, y+1/2, -z+1/2'
'-x, -y, -z'
'x, -y-1/2, z-1/2'

_cell_length_a                   14.1565(18)
_cell_length_b                   17.917(2)
_cell_length_c                   14.4208(18)
_cell_angle_alpha                90
_cell_angle_beta                 99.826(2)
_cell_angle_gamma                90
_cell_volume                     3604.1(8)
_cell_formula_units_Z            4
_cell_measurement_temperature    100(2)
_cell_measurement_reflns_used    ?
_cell_measurement_theta_min      ?
_cell_measurement_theta_max      ?

_exptl_crystal_description       ?
_exptl_crystal_colour            ?
_exptl_crystal_density_meas      ?
_exptl_crystal_density_method    ?
_exptl_crystal_density_diffrn    1.303
_exptl_crystal_F_000             1480
_exptl_transmission_factor_min   ?
_exptl_transmission_factor_max   ?
_exptl_crystal_size_max          0.120
_exptl_crystal_size_mid          0.100
_exptl_crystal_size_min          0.100
_exptl_absorpt_coefficient_mu    0.084
_shelx_estimated_absorpt_T_min   0.990
_shelx_estimated_absorpt_T_max   0.992
_exptl_absorpt_correction_type   ?
_exptl_absorpt_correction_T_min  ?
_exptl_absorpt_correction_T_max  ?
_exptl_absorpt_process_details   ?
_exptl_absorpt_special_details   ?
_diffrn_ambient_temperature      100(2)
_diffrn_radiation_wavelength     0.71073
_diffrn_radiation_type           MoK\a
_diffrn_source                   ?
_diffrn_measurement_device_type  ?
_diffrn_measurement_method       ?
_diffrn_detector_area_resol_mean ?
_diffrn_reflns_number            25692
_diffrn_reflns_av_unetI/netI     0.0416
_diffrn_reflns_av_R_equivalents  0.0411
_diffrn_reflns_limit_h_min       -17
_diffrn_reflns_limit_h_max       17
_diffrn_reflns_limit_k_min       -21
_diffrn_reflns_limit_k_max       21
_diffrn_reflns_limit_l_min       -17
_diffrn_reflns_limit_l_max       15
_diffrn_reflns_theta_min         1.829
_diffrn_reflns_theta_max         25.497
_diffrn_reflns_theta_full        25.242
_diffrn_measured_fraction_theta_max 0.997
_diffrn_measured_fraction_theta_full 0.997
_diffrn_reflns_Laue_measured_fraction_max 0.997
_diffrn_reflns_Laue_measured_fraction_full 0.997
_diffrn_reflns_point_group_measured_fraction_max 0.997
_diffrn_reflns_point_group_measured_fraction_full 0.997
_reflns_number_total             6686
_reflns_number_gt                4605
_reflns_threshold_expression     'I > 2\s(I)'
_reflns_Friedel_coverage         0.000
_reflns_Friedel_fraction_max     .
_reflns_Friedel_fraction_full    .

_reflns_special_details          
;
 Reflections were merged by SHELXL according to the crystal
 class for the calculation of statistics and refinement.
 
 _reflns_Friedel_fraction is defined as the number of unique
 Friedel pairs measured divided by the number that would be
 possible theoretically, ignoring centric projections and
 systematic absences.
;

_computing_data_collection       ?
_computing_cell_refinement       ?
_computing_data_reduction        ?
_computing_structure_solution    ?
_computing_structure_refinement  'SHELXL-2014/7 (Sheldrick, 2014)'
_computing_molecular_graphics    ?
_computing_publication_material  ?
_refine_special_details          ?
_refine_ls_structure_factor_coef Fsqd
_refine_ls_matrix_type           full
_refine_ls_weighting_scheme      calc
_refine_ls_weighting_details     
'w=1/[\s^2^(Fo^2^)+(0.0901P)^2^+2.4244P] where P=(Fo^2^+2Fc^2^)/3'
_atom_sites_solution_primary     ?
_atom_sites_solution_secondary   ?
_atom_sites_solution_hydrogens   geom
_refine_ls_hydrogen_treatment    constr
_refine_ls_extinction_method     none
_refine_ls_extinction_coef       .
_refine_ls_number_reflns         6686
_refine_ls_number_parameters     574
_refine_ls_number_restraints     46
_refine_ls_R_factor_all          0.0899
_refine_ls_R_factor_gt           0.0569
_refine_ls_wR_factor_ref         0.1833
_refine_ls_wR_factor_gt          0.1487
_refine_ls_goodness_of_fit_ref   1.035
_refine_ls_restrained_S_all      1.055
_refine_ls_shift/su_max          0.001
_refine_ls_shift/su_mean         0.000

loop_
_atom_site_label
_atom_site_type_symbol
_atom_site_fract_x
_atom_site_fract_y
_atom_site_fract_z
_atom_site_U_iso_or_equiv
_atom_site_adp_type
_atom_site_occupancy
_atom_site_site_symmetry_order
_atom_site_calc_flag
_atom_site_refinement_flags_posn
_atom_site_refinement_flags_adp
_atom_site_refinement_flags_occupancy
_atom_site_disorder_assembly
_atom_site_disorder_group
C1 C 0.8728(2) 1.05369(15) 0.1577(2) 0.0492(7) Uani 1 1 d . . . . .
C2 C 0.87732(17) 1.02709(15) 0.2477(2) 0.0426(6) Uani 1 1 d . . . . .
H2 H 0.8918 1.0600 0.2999 0.051 Uiso 1 1 calc R U . . .
C3 C 0.86060(18) 0.95211(15) 0.2623(2) 0.0410(6) Uani 1 1 d . . . . .
H3 H 0.8644 0.9341 0.3247 0.049 Uiso 1 1 calc R U . . .
C4 C 0.83839(18) 0.90289(14) 0.18754(19) 0.0402(6) Uani 1 1 d . . . . .
C5 C 0.8324(2) 0.93072(15) 0.0974(2) 0.0529(8) Uani 1 1 d . . . . .
H5 H 0.8160 0.8983 0.0450 0.063 Uiso 1 1 calc R U . . .
C6 C 0.8500(3) 1.00503(16) 0.0826(2) 0.0604(9) Uani 1 1 d . . . . .
H6 H 0.8465 1.0231 0.0202 0.072 Uiso 1 1 calc R U . . .
C7 C 0.81320(19) 0.70640(14) 0.11785(18) 0.0393(6) Uani 1 1 d . . . . .
H7 H 0.7522 0.6975 0.1347 0.047 Uiso 1 1 calc R U . . .
C8 C 0.86296(18) 0.77177(14) 0.14727(19) 0.0399(6) Uani 1 1 d . . . . .
C9 C 0.8520(2) 0.65452(17) 0.06446(19) 0.0468(7) Uani 1 1 d . . . . .
H9 H 0.8189 0.6093 0.0466 0.056 Uiso 1 1 calc R U . . .
C10 C 0.9395(2) 0.66849(19) 0.0369(2) 0.0552(8) Uani 1 1 d D . . . .
C11 C 0.9886(2) 0.73413(19) 0.0646(2) 0.0562(8) Uani 1 1 d . . . . .
H11 H 1.0482 0.7442 0.0452 0.067 Uiso 1 1 calc R U . . .
C12 C 0.9506(2) 0.78448(16) 0.1202(2) 0.0498(7) Uani 1 1 d . . . . .
H12 H 0.9852 0.8287 0.1404 0.060 Uiso 1 1 calc R U . . .
C13 C 0.76806(18) 0.80367(15) 0.27086(19) 0.0399(6) Uani 1 1 d . . . . .
C14 C 0.69271(18) 0.84852(14) 0.28968(19) 0.0396(6) Uani 1 1 d . . . . .
H14 H 0.6773 0.8937 0.2561 0.047 Uiso 1 1 calc R U . . .
C15 C 0.64105(17) 0.82597(14) 0.35793(18) 0.0363(6) Uani 1 1 d . . . . .
C16 C 0.56085(17) 0.86261(13) 0.39317(18) 0.0350(6) Uani 1 1 d . . . . .
C17 C 0.51069(18) 0.92764(14) 0.37193(19) 0.0399(6) Uani 1 1 d . . . . .
H17 H 0.5267 0.9611 0.3259 0.048 Uiso 1 1 calc R U . . .
C18 C 0.43441(18) 0.94336(13) 0.42064(19) 0.0371(6) Uani 1 1 d . . . . .
C19 C 0.41135(18) 0.89768(13) 0.49204(18) 0.0359(6) Uani 1 1 d . . . . .
C20 C 0.46609(17) 0.83144(13) 0.51823(17) 0.0347(6) Uani 1 1 d . . . . .
C21 C 0.45600(18) 0.77937(13) 0.59089(17) 0.0345(6) Uani 1 1 d . . . . .
C22 C 0.51098(19) 0.71537(14) 0.59889(17) 0.0372(6) Uani 1 1 d . . . . .
H22 H 0.5022 0.6801 0.6459 0.045 Uiso 1 1 calc R U . . .
C23 C 0.57906(19) 0.69932(14) 0.54167(17) 0.0375(6) Uani 1 1 d . . . . .
H23 H 0.6138 0.6537 0.5487 0.045 Uiso 1 1 calc R U . . .
C24 C 0.59461(18) 0.75088(13) 0.47500(17) 0.0348(6) Uani 1 1 d . . . . .
C25 C 0.66099(17) 0.75803(13) 0.40710(17) 0.0343(6) Uani 1 1 d . . . . .
C26 C 0.73429(19) 0.71377(14) 0.38727(18) 0.0386(6) Uani 1 1 d . . . . .
H26 H 0.7479 0.6676 0.4191 0.046 Uiso 1 1 calc R U . . .
C27 C 0.78822(19) 0.73665(14) 0.32088(18) 0.0404(6) Uani 1 1 d . . . . .
H27 H 0.8399 0.7064 0.3089 0.049 Uiso 1 1 calc R U . . .
C28 C 0.53672(17) 0.81583(13) 0.46471(17) 0.0340(6) Uani 1 1 d . . . . .
C29 C 0.3771(2) 1.00884(15) 0.3945(2) 0.0434(6) Uani 1 1 d . . . . .
C30 C 0.3278(2) 0.91814(14) 0.53096(19) 0.0411(6) Uani 1 1 d . . . . .
C31 C 0.42390(17) 0.85290(13) 0.72353(17) 0.0330(5) Uani 1 1 d . . . . .
C32 C 0.35575(18) 0.89566(14) 0.75879(18) 0.0363(6) Uani 1 1 d . . . . .
H32 H 0.2896 0.8845 0.7405 0.044 Uiso 1 1 calc R U . . .
C33 C 0.38319(18) 0.95386(14) 0.81976(18) 0.0363(6) Uani 1 1 d . . . . .
H33 H 0.3361 0.9824 0.8436 0.044 Uiso 1 1 calc R U . . .
C34 C 0.48042(17) 0.97099(13) 0.84666(17) 0.0334(5) Uani 1 1 d . . . . .
C35 C 0.54824(17) 0.92771(13) 0.81386(17) 0.0344(6) Uani 1 1 d . . . . .
H35 H 0.6145 0.9383 0.8330 0.041 Uiso 1 1 calc R U . . .
C36 C 0.52000(17) 0.86867(13) 0.75298(17) 0.0337(5) Uani 1 1 d . . . . .
H36 H 0.5672 0.8388 0.7313 0.040 Uiso 1 1 calc R U . . .
C43 C 0.9228(3) 1.17586(17) 0.2110(3) 0.0726(11) Uani 1 1 d . . . . .
H43A H 0.8733 1.1820 0.2503 0.109 Uiso 1 1 calc R U . . .
H43B H 0.9376 1.2245 0.1858 0.109 Uiso 1 1 calc R U . . .
H43C H 0.9808 1.1550 0.2489 0.109 Uiso 1 1 calc R U . . .
C44 C 0.59905(19) 1.04746(15) 0.9363(2) 0.0446(7) Uani 1 1 d . . . . .
H44A H 0.6292 1.0038 0.9700 0.067 Uiso 1 1 calc R U . . .
H44B H 0.6051 1.0904 0.9789 0.067 Uiso 1 1 calc R U . . .
H44C H 0.6308 1.0586 0.8826 0.067 Uiso 1 1 calc R U . . .
C37 C 0.3261(6) 0.7422(5) 0.6831(6) 0.025(3) Uani 0.501(9) 1 d DG . P A 1
C38 C 0.3213(5) 0.7258(4) 0.7764(5) 0.035(2) Uani 0.501(9) 1 d DG . P A 1
H38 H 0.3610 0.7519 0.8257 0.041 Uiso 0.501(9) 1 calc R U P A 1
C39 C 0.2585(5) 0.6712(3) 0.7976(4) 0.0321(17) Uani 0.501(9) 1 d DG . P A 1
H39 H 0.2553 0.6600 0.8614 0.039 Uiso 0.501(9) 1 calc R U P A 1
C40 C 0.2005(5) 0.6331(3) 0.7255(5) 0.040(2) Uani 0.501(9) 1 d DG . P A 1
C41 C 0.2052(5) 0.6495(4) 0.6322(5) 0.041(3) Uani 0.501(9) 1 d DG . P A 1
H41 H 0.1656 0.6234 0.5829 0.049 Uiso 0.501(9) 1 calc R U P A 1
C42 C 0.2680(6) 0.7040(5) 0.6110(5) 0.031(2) Uani 0.501(9) 1 d DG . P A 1
H42 H 0.2713 0.7152 0.5472 0.038 Uiso 0.501(9) 1 calc R U P A 1
C46 C 0.1173(5) 0.5137(3) 0.7017(7) 0.073(3) Uani 0.501(9) 1 d D . P A 1
H46A H 0.0672 0.5226 0.6469 0.109 Uiso 0.501(9) 1 calc R U P A 1
H46B H 0.0938 0.4782 0.7442 0.109 Uiso 0.501(9) 1 calc R U P A 1
H46C H 0.1743 0.4932 0.6809 0.109 Uiso 0.501(9) 1 calc R U P A 1
O4 O 0.1404(5) 0.5801(3) 0.7484(6) 0.077(3) Uani 0.501(9) 1 d D . P A 1
C37' C 0.3261(8) 0.7388(6) 0.6616(10) 0.036(3) Uani 0.499(9) 1 d D . P A 2
C38' C 0.3204(7) 0.7091(6) 0.7492(8) 0.041(2) Uani 0.499(9) 1 d D . P A 2
H38' H 0.3624 0.7259 0.8037 0.049 Uiso 0.499(9) 1 calc R U P A 2
C39' C 0.2523(7) 0.6544(6) 0.7561(8) 0.053(2) Uani 0.499(9) 1 d D . P A 2
H39' H 0.2466 0.6338 0.8156 0.064 Uiso 0.499(9) 1 calc R U P A 2
C40' C 0.1925(6) 0.6304(5) 0.6749(10) 0.053(4) Uani 0.499(9) 1 d D . P A 2
C41' C 0.1991(8) 0.6624(6) 0.5893(7) 0.051(3) Uani 0.499(9) 1 d D . P A 2
H41' H 0.1575 0.6460 0.5343 0.062 Uiso 0.499(9) 1 calc R U P A 2
C42' C 0.2632(8) 0.7160(7) 0.5824(8) 0.040(2) Uani 0.499(9) 1 d D . P A 2
H42' H 0.2655 0.7385 0.5232 0.048 Uiso 0.499(9) 1 calc R U P A 2
C46' C 0.1209(7) 0.5530(7) 0.7748(9) 0.122(6) Uani 0.499(9) 1 d D U P A 2
H46D H 0.1808 0.5282 0.8026 0.182 Uiso 0.499(9) 1 calc R U P A 2
H46E H 0.0670 0.5187 0.7750 0.182 Uiso 0.499(9) 1 calc R U P A 2
H46F H 0.1118 0.5976 0.8116 0.182 Uiso 0.499(9) 1 calc R U P A 2
O4' O 0.1260(4) 0.5758(4) 0.6730(7) 0.090(3) Uani 0.499(9) 1 d D U P A 2
C45 C 1.0521(5) 0.6342(7) -0.0546(7) 0.158(5) Uani 0.649(9) 1 d D . P B 1
H45A H 1.0337 0.6726 -0.1028 0.237 Uiso 0.649(9) 1 calc R U P B 1
H45B H 1.0786 0.5910 -0.0829 0.237 Uiso 0.649(9) 1 calc R U P B 1
H45C H 1.1004 0.6544 -0.0041 0.237 Uiso 0.649(9) 1 calc R U P B 1
O3 O 0.9684(5) 0.6114(4) -0.0163(5) 0.083(3) Uani 0.649(9) 1 d D U P B 1
C45' C 0.9797(7) 0.5424(5) -0.0071(6) 0.054(3) Uani 0.351(9) 1 d D U P B -2
H45D H 0.9889 0.5302 0.0601 0.081 Uiso 0.351(9) 1 calc R U P B -2
H45E H 1.0288 0.5170 -0.0360 0.081 Uiso 0.351(9) 1 calc R U P B -2
H45F H 0.9160 0.5258 -0.0377 0.081 Uiso 0.351(9) 1 calc R U P B -2
O3' O 0.9881(10) 0.6248(4) -0.0191(10) 0.087(6) Uani 0.351(9) 1 d D . P B -2
N1 N 0.33194(18) 1.06113(14) 0.3733(2) 0.0571(7) Uani 1 1 d . . . . .
N2 N 0.2591(2) 0.93889(15) 0.55474(19) 0.0595(7) Uani 1 1 d . . . . .
N3 N 0.82226(16) 0.82569(12) 0.20227(17) 0.0440(6) Uani 1 1 d . . . . .
N4 N 0.39324(15) 0.79633(11) 0.65530(15) 0.0351(5) Uani 1 1 d D . . . .
O1 O 0.8887(2) 1.12648(11) 0.13507(17) 0.0737(7) Uani 1 1 d . . . . .
O2 O 0.49981(12) 1.03230(9) 0.90333(13) 0.0391(4) Uani 1 1 d . . . . .

loop_
_atom_site_aniso_label
_atom_site_aniso_U_11
_atom_site_aniso_U_22
_atom_site_aniso_U_33
_atom_site_aniso_U_23
_atom_site_aniso_U_13
_atom_site_aniso_U_12
C1 0.0534(17) 0.0316(14) 0.0570(19) 0.0011(13) -0.0066(14) -0.0094(12)
C2 0.0304(13) 0.0424(15) 0.0526(17) -0.0073(13) -0.0003(12) -0.0049(11)
C3 0.0326(13) 0.0485(16) 0.0418(15) 0.0017(12) 0.0062(11) -0.0066(11)
C4 0.0368(14) 0.0345(14) 0.0461(16) 0.0065(12) -0.0018(11) -0.0050(11)
C5 0.074(2) 0.0347(15) 0.0413(16) 0.0034(12) -0.0150(14) -0.0128(13)
C6 0.095(3) 0.0386(16) 0.0393(17) 0.0087(13) -0.0125(16) -0.0160(16)
C7 0.0421(14) 0.0382(14) 0.0360(14) 0.0093(11) 0.0025(11) -0.0036(11)
C8 0.0409(14) 0.0350(14) 0.0429(15) 0.0140(12) 0.0048(11) -0.0006(11)
C9 0.0533(17) 0.0496(17) 0.0356(15) 0.0044(13) 0.0020(12) -0.0034(13)
C10 0.0508(18) 0.075(2) 0.0395(17) -0.0010(15) 0.0080(13) 0.0068(16)
C11 0.0433(16) 0.068(2) 0.0580(19) 0.0101(17) 0.0110(14) -0.0024(15)
C12 0.0421(16) 0.0453(16) 0.0609(19) 0.0111(14) 0.0061(14) -0.0044(12)
C13 0.0391(14) 0.0387(14) 0.0394(15) 0.0042(11) -0.0008(11) -0.0088(11)
C14 0.0366(14) 0.0342(13) 0.0451(15) 0.0089(11) -0.0011(11) -0.0062(11)
C15 0.0346(13) 0.0325(13) 0.0375(14) 0.0028(11) -0.0058(10) -0.0081(10)
C16 0.0344(13) 0.0286(12) 0.0383(14) 0.0035(11) -0.0049(10) -0.0082(10)
C17 0.0394(14) 0.0319(13) 0.0453(15) 0.0093(11) -0.0012(11) -0.0085(11)
C18 0.0346(13) 0.0283(12) 0.0448(15) 0.0046(11) -0.0034(11) -0.0047(10)
C19 0.0383(14) 0.0291(12) 0.0363(14) -0.0003(11) -0.0048(11) -0.0053(10)
C20 0.0369(13) 0.0285(12) 0.0348(14) -0.0013(10) -0.0049(10) -0.0042(10)
C21 0.0423(14) 0.0284(12) 0.0304(13) -0.0008(10) -0.0008(10) -0.0042(10)
C22 0.0508(15) 0.0301(13) 0.0292(13) 0.0030(10) 0.0022(11) -0.0031(11)
C23 0.0495(15) 0.0286(12) 0.0322(14) 0.0009(10) 0.0012(11) 0.0028(11)
C24 0.0418(14) 0.0298(12) 0.0290(13) -0.0009(10) -0.0047(10) -0.0039(10)
C25 0.0391(13) 0.0310(12) 0.0292(13) 0.0011(10) -0.0043(10) -0.0052(10)
C26 0.0498(15) 0.0319(13) 0.0305(13) 0.0035(11) -0.0033(11) -0.0025(11)
C27 0.0431(14) 0.0365(14) 0.0389(14) 0.0012(12) -0.0010(11) -0.0018(11)
C28 0.0357(13) 0.0302(12) 0.0319(13) 0.0010(10) -0.0060(10) -0.0069(10)
C29 0.0429(15) 0.0323(14) 0.0541(17) 0.0083(12) 0.0057(12) -0.0043(12)
C30 0.0459(16) 0.0358(14) 0.0385(15) 0.0058(12) -0.0019(12) 0.0016(12)
C31 0.0378(13) 0.0281(12) 0.0309(13) 0.0023(10) -0.0001(10) -0.0021(10)
C32 0.0331(13) 0.0375(13) 0.0367(14) -0.0008(11) 0.0009(10) -0.0044(10)
C33 0.0357(13) 0.0357(13) 0.0358(14) -0.0006(11) 0.0015(11) 0.0037(10)
C34 0.0377(13) 0.0246(12) 0.0350(13) 0.0003(10) -0.0021(10) -0.0005(10)
C35 0.0302(12) 0.0314(13) 0.0384(14) 0.0016(11) -0.0030(10) -0.0018(10)
C36 0.0346(13) 0.0289(12) 0.0357(13) 0.0033(10) 0.0010(10) 0.0034(10)
C43 0.072(2) 0.0369(16) 0.100(3) -0.0140(18) -0.011(2) -0.0148(15)
C44 0.0401(15) 0.0406(15) 0.0504(17) -0.0099(13) 0.0001(12) -0.0093(11)
C37 0.018(4) 0.022(4) 0.030(6) -0.010(4) -0.009(3) -0.004(3)
C38 0.040(4) 0.027(4) 0.033(5) 0.002(3) -0.004(3) -0.007(3)
C39 0.028(3) 0.029(3) 0.037(4) 0.005(3) -0.002(3) -0.001(2)
C40 0.036(4) 0.034(4) 0.052(6) -0.028(4) 0.015(4) -0.007(3)
C41 0.028(4) 0.045(8) 0.053(7) -0.027(6) 0.017(5) -0.017(4)
C42 0.021(3) 0.037(5) 0.033(5) -0.019(4) -0.003(3) 0.002(3)
C46 0.063(5) 0.031(4) 0.138(8) -0.017(4) 0.056(5) -0.020(3)
O4 0.071(4) 0.036(3) 0.148(7) -0.044(4) 0.084(5) -0.037(3)
C37' 0.048(6) 0.032(5) 0.028(4) 0.004(3) 0.011(4) 0.018(4)
C38' 0.033(4) 0.046(5) 0.039(5) 0.003(5) -0.009(3) -0.001(3)
C39' 0.041(4) 0.059(6) 0.053(6) 0.023(5) -0.008(5) -0.001(4)
C40' 0.018(4) 0.028(4) 0.113(12) 0.000(6) 0.006(5) -0.004(3)
C41' 0.045(4) 0.038(4) 0.065(7) -0.006(5) -0.006(5) 0.012(3)
C42' 0.037(4) 0.038(4) 0.041(5) -0.005(4) -0.008(3) 0.013(3)
C46' 0.038(4) 0.085(8) 0.227(13) 0.081(9) -0.019(6) -0.028(5)
O4' 0.048(3) 0.072(4) 0.142(6) 0.036(4) -0.009(4) -0.005(3)
C45 0.062(5) 0.304(15) 0.121(7) -0.100(9) 0.051(5) -0.013(6)
O3 0.069(3) 0.115(6) 0.067(4) -0.042(4) 0.015(2) 0.022(4)
C45' 0.056(5) 0.047(6) 0.053(5) -0.007(4) -0.005(4) -0.002(4)
O3' 0.143(12) 0.058(6) 0.071(7) -0.001(5) 0.048(7) -0.081(7)
N1 0.0550(15) 0.0408(14) 0.0771(19) 0.0204(13) 0.0155(13) 0.0040(12)
N2 0.0632(18) 0.0649(17) 0.0504(16) 0.0140(13) 0.0098(13) 0.0179(14)
N3 0.0470(13) 0.0326(11) 0.0540(15) 0.0075(10) 0.0128(11) -0.0064(10)
N4 0.0408(12) 0.0278(10) 0.0344(11) -0.0013(9) 0.0003(9) -0.0041(9)
O1 0.1042(19) 0.0330(11) 0.0736(16) 0.0048(11) -0.0145(13) -0.0197(11)
O2 0.0386(10) 0.0305(9) 0.0452(11) -0.0065(8) -0.0011(8) -0.0013(7)

_geom_special_details            
;
 All esds (except the esd in the dihedral angle between two l.s. planes)
 are estimated using the full covariance matrix.  The cell esds are taken
 into account individually in the estimation of esds in distances, angles
 and torsion angles; correlations between esds in cell parameters are only
 used when they are defined by crystal symmetry.  An approximate (isotropic)
 treatment of cell esds is used for estimating esds involving l.s. planes.
;

loop_
_geom_bond_atom_site_label_1
_geom_bond_atom_site_label_2
_geom_bond_distance
_geom_bond_site_symmetry_2
_geom_bond_publ_flag
C1 O1 1.372(3) . ?
C1 C2 1.375(4) . ?
C1 C6 1.385(4) . ?
C2 C3 1.386(4) . ?
C2 H2 0.9500 . ?
C3 C4 1.386(4) . ?
C3 H3 0.9500 . ?
C4 C5 1.382(4) . ?
C4 N3 1.424(3) . ?
C5 C6 1.378(4) . ?
C5 H5 0.9500 . ?
C6 H6 0.9500 . ?
C7 C9 1.380(4) . ?
C7 C8 1.395(4) . ?
C7 H7 0.9500 . ?
C8 C12 1.382(4) . ?
C8 N3 1.432(4) . ?
C9 C10 1.386(4) . ?
C9 H9 0.9500 . ?
C10 O3 1.381(5) . ?
C10 O3' 1.389(9) . ?
C10 C11 1.390(5) . ?
C11 C12 1.376(4) . ?
C11 H11 0.9500 . ?
C12 H12 0.9500 . ?
C13 C14 1.399(4) . ?
C13 C27 1.405(4) . ?
C13 N3 1.408(3) . ?
C14 C15 1.383(4) . ?
C14 H14 0.9500 . ?
C15 C25 1.413(3) . ?
C15 C16 1.475(4) . ?
C16 C17 1.372(4) . ?
C16 C28 1.416(3) . ?
C17 C18 1.413(4) . ?
C17 H17 0.9500 . ?
C18 C19 1.397(4) . ?
C18 C29 1.439(4) . ?
C19 C20 1.432(3) . ?
C19 C30 1.440(4) . ?
C20 C28 1.392(4) . ?
C20 C21 1.428(3) . ?
C21 C22 1.379(3) . ?
C21 N4 1.423(3) . ?
C22 C23 1.401(4) . ?
C22 H22 0.9500 . ?
C23 C24 1.378(4) . ?
C23 H23 0.9500 . ?
C24 C28 1.416(3) . ?
C24 C25 1.474(4) . ?
C25 C26 1.374(4) . ?
C26 C27 1.384(4) . ?
C26 H26 0.9500 . ?
C27 H27 0.9500 . ?
C29 N1 1.146(3) . ?
C30 N2 1.147(4) . ?
C31 C36 1.383(3) . ?
C31 C32 1.394(4) . ?
C31 N4 1.428(3) . ?
C32 C33 1.376(4) . ?
C32 H32 0.9500 . ?
C33 C34 1.399(3) . ?
C33 H33 0.9500 . ?
C34 O2 1.369(3) . ?
C34 C35 1.379(3) . ?
C35 C36 1.389(3) . ?
C35 H35 0.9500 . ?
C36 H36 0.9500 . ?
C43 O1 1.426(4) . ?
C43 H43A 0.9800 . ?
C43 H43B 0.9800 . ?
C43 H43C 0.9800 . ?
C44 O2 1.430(3) . ?
C44 H44A 0.9800 . ?
C44 H44B 0.9800 . ?
C44 H44C 0.9800 . ?
C37 C38 1.3900 . ?
C37 C42 1.3900 . ?
C37 N4 1.462(4) . ?
C38 C39 1.3900 . ?
C38 H38 0.9500 . ?
C39 C40 1.3900 . ?
C39 H39 0.9500 . ?
C40 O4 1.352(6) . ?
C40 C41 1.3900 . ?
C41 C42 1.3900 . ?
C41 H41 0.9500 . ?
C42 H42 0.9500 . ?
C46 O4 1.378(8) . ?
C46 H46A 0.9800 . ?
C46 H46B 0.9800 . ?
C46 H46C 0.9800 . ?
C37' C38' 1.385(10) . ?
C37' C42' 1.385(11) . ?
C37' N4 1.416(7) . ?
C38' C39' 1.390(10) . ?
C38' H38' 0.9500 . ?
C39' C40' 1.391(11) . ?
C39' H39' 0.9500 . ?
C40' O4' 1.353(9) . ?
C40' C41' 1.379(11) . ?
C41' C42' 1.336(12) . ?
C41' H41' 0.9500 . ?
C42' H42' 0.9500 . ?
C46' O4' 1.537(13) . ?
C46' H46D 0.9800 . ?
C46' H46E 0.9800 . ?
C46' H46F 0.9800 . ?
C45 O3 1.449(7) . ?
C45 H45A 0.9800 . ?
C45 H45B 0.9800 . ?
C45 H45C 0.9800 . ?
C45' O3' 1.494(8) . ?
C45' H45D 0.9800 . ?
C45' H45E 0.9800 . ?
C45' H45F 0.9800 . ?

loop_
_geom_angle_atom_site_label_1
_geom_angle_atom_site_label_2
_geom_angle_atom_site_label_3
_geom_angle
_geom_angle_site_symmetry_1
_geom_angle_site_symmetry_3
_geom_angle_publ_flag
O1 C1 C2 124.8(3) . . ?
O1 C1 C6 116.0(3) . . ?
C2 C1 C6 119.2(3) . . ?
C1 C2 C3 119.8(3) . . ?
C1 C2 H2 120.1 . . ?
C3 C2 H2 120.1 . . ?
C4 C3 C2 121.4(3) . . ?
C4 C3 H3 119.3 . . ?
C2 C3 H3 119.3 . . ?
C5 C4 C3 118.1(2) . . ?
C5 C4 N3 120.4(2) . . ?
C3 C4 N3 121.5(2) . . ?
C6 C5 C4 120.7(3) . . ?
C6 C5 H5 119.6 . . ?
C4 C5 H5 119.6 . . ?
C5 C6 C1 120.8(3) . . ?
C5 C6 H6 119.6 . . ?
C1 C6 H6 119.6 . . ?
C9 C7 C8 120.4(3) . . ?
C9 C7 H7 119.8 . . ?
C8 C7 H7 119.8 . . ?
C12 C8 C7 118.9(3) . . ?
C12 C8 N3 120.7(2) . . ?
C7 C8 N3 120.3(2) . . ?
C7 C9 C10 119.9(3) . . ?
C7 C9 H9 120.0 . . ?
C10 C9 H9 120.0 . . ?
O3 C10 C9 112.9(4) . . ?
C9 C10 O3' 128.4(5) . . ?
O3 C10 C11 127.2(4) . . ?
C9 C10 C11 119.9(3) . . ?
O3' C10 C11 111.7(5) . . ?
C12 C11 C10 119.7(3) . . ?
C12 C11 H11 120.1 . . ?
C10 C11 H11 120.1 . . ?
C11 C12 C8 121.0(3) . . ?
C11 C12 H12 119.5 . . ?
C8 C12 H12 119.5 . . ?
C14 C13 C27 119.1(2) . . ?
C14 C13 N3 120.0(2) . . ?
C27 C13 N3 120.9(2) . . ?
C15 C14 C13 118.9(2) . . ?
C15 C14 H14 120.5 . . ?
C13 C14 H14 120.5 . . ?
C14 C15 C25 121.6(2) . . ?
C14 C15 C16 130.3(2) . . ?
C25 C15 C16 108.1(2) . . ?
C17 C16 C28 119.1(2) . . ?
C17 C16 C15 134.5(2) . . ?
C28 C16 C15 106.4(2) . . ?
C16 C17 C18 118.0(2) . . ?
C16 C17 H17 121.0 . . ?
C18 C17 H17 121.0 . . ?
C19 C18 C17 123.0(2) . . ?
C19 C18 C29 118.6(2) . . ?
C17 C18 C29 118.5(2) . . ?
C18 C19 C20 119.7(2) . . ?
C18 C19 C30 116.7(2) . . ?
C20 C19 C30 123.5(2) . . ?
C28 C20 C21 116.5(2) . . ?
C28 C20 C19 115.3(2) . . ?
C21 C20 C19 128.1(2) . . ?
C22 C21 N4 121.9(2) . . ?
C22 C21 C20 118.6(2) . . ?
N4 C21 C20 119.4(2) . . ?
C21 C22 C23 123.8(2) . . ?
C21 C22 H22 118.1 . . ?
C23 C22 H22 118.1 . . ?
C24 C23 C22 118.8(2) . . ?
C24 C23 H23 120.6 . . ?
C22 C23 H23 120.6 . . ?
C23 C24 C28 117.7(2) . . ?
C23 C24 C25 135.9(2) . . ?
C28 C24 C25 106.4(2) . . ?
C26 C25 C15 119.1(2) . . ?
C26 C25 C24 132.7(2) . . ?
C15 C25 C24 108.2(2) . . ?
C25 C26 C27 119.9(2) . . ?
C25 C26 H26 120.1 . . ?
C27 C26 H26 120.1 . . ?
C26 C27 C13 121.4(3) . . ?
C26 C27 H27 119.3 . . ?
C13 C27 H27 119.3 . . ?
C20 C28 C16 124.8(2) . . ?
C20 C28 C24 124.4(2) . . ?
C16 C28 C24 110.8(2) . . ?
N1 C29 C18 179.5(3) . . ?
N2 C30 C19 173.5(3) . . ?
C36 C31 C32 118.8(2) . . ?
C36 C31 N4 121.6(2) . . ?
C32 C31 N4 119.6(2) . . ?
C33 C32 C31 120.8(2) . . ?
C33 C32 H32 119.6 . . ?
C31 C32 H32 119.6 . . ?
C32 C33 C34 120.0(2) . . ?
C32 C33 H33 120.0 . . ?
C34 C33 H33 120.0 . . ?
O2 C34 C35 125.1(2) . . ?
O2 C34 C33 115.4(2) . . ?
C35 C34 C33 119.4(2) . . ?
C34 C35 C36 120.2(2) . . ?
C34 C35 H35 119.9 . . ?
C36 C35 H35 119.9 . . ?
C31 C36 C35 120.8(2) . . ?
C31 C36 H36 119.6 . . ?
C35 C36 H36 119.6 . . ?
O1 C43 H43A 109.5 . . ?
O1 C43 H43B 109.5 . . ?
H43A C43 H43B 109.5 . . ?
O1 C43 H43C 109.5 . . ?
H43A C43 H43C 109.5 . . ?
H43B C43 H43C 109.5 . . ?
O2 C44 H44A 109.5 . . ?
O2 C44 H44B 109.5 . . ?
H44A C44 H44B 109.5 . . ?
O2 C44 H44C 109.5 . . ?
H44A C44 H44C 109.5 . . ?
H44B C44 H44C 109.5 . . ?
C38 C37 C42 120.0 . . ?
C38 C37 N4 123.2(5) . . ?
C42 C37 N4 116.8(5) . . ?
C39 C38 C37 120.0 . . ?
C39 C38 H38 120.0 . . ?
C37 C38 H38 120.0 . . ?
C40 C39 C38 120.0 . . ?
C40 C39 H39 120.0 . . ?
C38 C39 H39 120.0 . . ?
O4 C40 C41 121.4(6) . . ?
O4 C40 C39 118.6(6) . . ?
C41 C40 C39 120.0 . . ?
C42 C41 C40 120.0 . . ?
C42 C41 H41 120.0 . . ?
C40 C41 H41 120.0 . . ?
C41 C42 C37 120.0 . . ?
C41 C42 H42 120.0 . . ?
C37 C42 H42 120.0 . . ?
O4 C46 H46A 109.5 . . ?
O4 C46 H46B 109.5 . . ?
H46A C46 H46B 109.5 . . ?
O4 C46 H46C 109.5 . . ?
H46A C46 H46C 109.5 . . ?
H46B C46 H46C 109.5 . . ?
C40 O4 C46 126.4(6) . . ?
C38' C37' C42' 120.6(7) . . ?
C38' C37' N4 118.8(9) . . ?
C42' C37' N4 120.4(10) . . ?
C37' C38' C39' 119.0(8) . . ?
C37' C38' H38' 120.5 . . ?
C39' C38' H38' 120.5 . . ?
C38' C39' C40' 119.2(7) . . ?
C38' C39' H39' 120.4 . . ?
C40' C39' H39' 120.4 . . ?
O4' C40' C41' 115.8(10) . . ?
O4' C40' C39' 124.2(9) . . ?
C41' C40' C39' 120.0(7) . . ?
C42' C41' C40' 121.1(9) . . ?
C42' C41' H41' 119.5 . . ?
C40' C41' H41' 119.5 . . ?
C41' C42' C37' 120.0(9) . . ?
C41' C42' H42' 120.0 . . ?
C37' C42' H42' 120.0 . . ?
O4' C46' H46D 109.5 . . ?
O4' C46' H46E 109.5 . . ?
H46D C46' H46E 109.5 . . ?
O4' C46' H46F 109.5 . . ?
H46D C46' H46F 109.5 . . ?
H46E C46' H46F 109.5 . . ?
C40' O4' C46' 108.5(8) . . ?
O3 C45 H45A 109.5 . . ?
O3 C45 H45B 109.5 . . ?
H45A C45 H45B 109.5 . . ?
O3 C45 H45C 109.5 . . ?
H45A C45 H45C 109.5 . . ?
H45B C45 H45C 109.5 . . ?
C10 O3 C45 110.0(6) . . ?
O3' C45' H45D 109.5 . . ?
O3' C45' H45E 109.5 . . ?
H45D C45' H45E 109.5 . . ?
O3' C45' H45F 109.5 . . ?
H45D C45' H45F 109.5 . . ?
H45E C45' H45F 109.5 . . ?
C10 O3' C45' 115.7(7) . . ?
C13 N3 C4 119.8(2) . . ?
C13 N3 C8 121.3(2) . . ?
C4 N3 C8 118.9(2) . . ?
C37' N4 C21 112.8(6) . . ?
C37' N4 C31 127.0(6) . . ?
C21 N4 C31 116.8(2) . . ?
C21 N4 C37 123.0(4) . . ?
C31 N4 C37 114.7(4) . . ?
C1 O1 C43 117.1(3) . . ?
C34 O2 C44 115.88(19) . . ?

loop_
_geom_torsion_atom_site_label_1
_geom_torsion_atom_site_label_2
_geom_torsion_atom_site_label_3
_geom_torsion_atom_site_label_4
_geom_torsion
_geom_torsion_site_symmetry_1
_geom_torsion_site_symmetry_2
_geom_torsion_site_symmetry_3
_geom_torsion_site_symmetry_4
_geom_torsion_publ_flag
O1 C1 C2 C3 -179.5(3) . . . . ?
C6 C1 C2 C3 1.1(4) . . . . ?
C1 C2 C3 C4 -0.6(4) . . . . ?
C2 C3 C4 C5 -0.6(4) . . . . ?
C2 C3 C4 N3 179.3(2) . . . . ?
C3 C4 C5 C6 1.3(5) . . . . ?
N3 C4 C5 C6 -178.6(3) . . . . ?
C4 C5 C6 C1 -0.8(5) . . . . ?
O1 C1 C6 C5 -179.8(3) . . . . ?
C2 C1 C6 C5 -0.4(5) . . . . ?
C9 C7 C8 C12 1.5(4) . . . . ?
C9 C7 C8 N3 179.7(2) . . . . ?
C8 C7 C9 C10 -2.3(4) . . . . ?
C7 C9 C10 O3 -179.8(4) . . . . ?
C7 C9 C10 O3' -177.6(9) . . . . ?
C7 C9 C10 C11 1.2(4) . . . . ?
O3 C10 C11 C12 -178.0(5) . . . . ?
C9 C10 C11 C12 0.8(5) . . . . ?
O3' C10 C11 C12 179.8(8) . . . . ?
C10 C11 C12 C8 -1.6(5) . . . . ?
C7 C8 C12 C11 0.5(4) . . . . ?
N3 C8 C12 C11 -177.7(3) . . . . ?
C27 C13 C14 C15 0.8(4) . . . . ?
N3 C13 C14 C15 -179.5(2) . . . . ?
C13 C14 C15 C25 -1.7(4) . . . . ?
C13 C14 C15 C16 178.4(2) . . . . ?
C14 C15 C16 C17 0.9(5) . . . . ?
C25 C15 C16 C17 -179.1(3) . . . . ?
C14 C15 C16 C28 -178.6(2) . . . . ?
C25 C15 C16 C28 1.5(3) . . . . ?
C28 C16 C17 C18 -2.3(4) . . . . ?
C15 C16 C17 C18 178.3(2) . . . . ?
C16 C17 C18 C19 3.2(4) . . . . ?
C16 C17 C18 C29 -175.9(2) . . . . ?
C17 C18 C19 C20 -0.2(4) . . . . ?
C29 C18 C19 C20 178.9(2) . . . . ?
C17 C18 C19 C30 -176.0(2) . . . . ?
C29 C18 C19 C30 3.1(3) . . . . ?
C18 C19 C20 C28 -3.4(3) . . . . ?
C30 C19 C20 C28 172.0(2) . . . . ?
C18 C19 C20 C21 177.7(2) . . . . ?
C30 C19 C20 C21 -6.9(4) . . . . ?
C28 C20 C21 C22 -4.6(3) . . . . ?
C19 C20 C21 C22 174.3(2) . . . . ?
C28 C20 C21 N4 172.6(2) . . . . ?
C19 C20 C21 N4 -8.5(4) . . . . ?
N4 C21 C22 C23 -174.8(2) . . . . ?
C20 C21 C22 C23 2.2(4) . . . . ?
C21 C22 C23 C24 1.9(4) . . . . ?
C22 C23 C24 C28 -3.4(3) . . . . ?
C22 C23 C24 C25 175.5(3) . . . . ?
C14 C15 C25 C26 0.8(4) . . . . ?
C16 C15 C25 C26 -179.3(2) . . . . ?
C14 C15 C25 C24 179.4(2) . . . . ?
C16 C15 C25 C24 -0.6(3) . . . . ?
C23 C24 C25 C26 -1.0(5) . . . . ?
C28 C24 C25 C26 178.0(3) . . . . ?
C23 C24 C25 C15 -179.4(3) . . . . ?
C28 C24 C25 C15 -0.4(3) . . . . ?
C15 C25 C26 C27 1.0(4) . . . . ?
C24 C25 C26 C27 -177.3(2) . . . . ?
C25 C26 C27 C13 -1.8(4) . . . . ?
C14 C13 C27 C26 0.9(4) . . . . ?
N3 C13 C27 C26 -178.8(2) . . . . ?
C21 C20 C28 C16 -176.5(2) . . . . ?
C19 C20 C28 C16 4.5(3) . . . . ?
C21 C20 C28 C24 3.2(3) . . . . ?
C19 C20 C28 C24 -175.9(2) . . . . ?
C17 C16 C28 C20 -1.6(4) . . . . ?
C15 C16 C28 C20 177.9(2) . . . . ?
C17 C16 C28 C24 178.7(2) . . . . ?
C15 C16 C28 C24 -1.8(3) . . . . ?
C23 C24 C28 C20 0.8(3) . . . . ?
C25 C24 C28 C20 -178.3(2) . . . . ?
C23 C24 C28 C16 -179.4(2) . . . . ?
C25 C24 C28 C16 1.4(3) . . . . ?
C36 C31 C32 C33 1.8(4) . . . . ?
N4 C31 C32 C33 -175.6(2) . . . . ?
C31 C32 C33 C34 0.4(4) . . . . ?
C32 C33 C34 O2 176.6(2) . . . . ?
C32 C33 C34 C35 -2.0(4) . . . . ?
O2 C34 C35 C36 -177.0(2) . . . . ?
C33 C34 C35 C36 1.4(4) . . . . ?
C32 C31 C36 C35 -2.3(4) . . . . ?
N4 C31 C36 C35 175.0(2) . . . . ?
C34 C35 C36 C31 0.7(4) . . . . ?
C42 C37 C38 C39 0.0 . . . . ?
N4 C37 C38 C39 -177.1(9) . . . . ?
C37 C38 C39 C40 0.0 . . . . ?
C38 C39 C40 O4 179.8(7) . . . . ?
C38 C39 C40 C41 0.0 . . . . ?
O4 C40 C41 C42 -179.8(8) . . . . ?
C39 C40 C41 C42 0.0 . . . . ?
C40 C41 C42 C37 0.0 . . . . ?
C38 C37 C42 C41 0.0 . . . . ?
N4 C37 C42 C41 177.3(8) . . . . ?
C41 C40 O4 C46 36.5(13) . . . . ?
C39 C40 O4 C46 -143.3(9) . . . . ?
C42' C37' C38' C39' 1.9(11) . . . . ?
N4 C37' C38' C39' 177.7(10) . . . . ?
C37' C38' C39' C40' 0.7(12) . . . . ?
C38' C39' C40' O4' 177.6(10) . . . . ?
C38' C39' C40' C41' -2.0(14) . . . . ?
O4' C40' C41' C42' -179.0(9) . . . . ?
C39' C40' C41' C42' 0.7(18) . . . . ?
C40' C41' C42' C37' 1.9(16) . . . . ?
C38' C37' C42' C41' -3.2(12) . . . . ?
N4 C37' C42' C41' -179.0(12) . . . . ?
C41' C40' O4' C46' -173.8(10) . . . . ?
C39' C40' O4' C46' 6.5(13) . . . . ?
C9 C10 O3 C45 171.3(6) . . . . ?
C11 C10 O3 C45 -9.8(9) . . . . ?
C9 C10 O3' C45' -35.8(17) . . . . ?
C11 C10 O3' C45' 145.3(9) . . . . ?
C14 C13 N3 C4 32.8(4) . . . . ?
C27 C13 N3 C4 -147.5(2) . . . . ?
C14 C13 N3 C8 -148.0(2) . . . . ?
C27 C13 N3 C8 31.7(4) . . . . ?
C5 C4 N3 C13 -138.2(3) . . . . ?
C3 C4 N3 C13 42.0(4) . . . . ?
C5 C4 N3 C8 42.6(4) . . . . ?
C3 C4 N3 C8 -137.2(3) . . . . ?
C12 C8 N3 C13 -145.1(3) . . . . ?
C7 C8 N3 C13 36.7(4) . . . . ?
C12 C8 N3 C4 34.1(4) . . . . ?
C7 C8 N3 C4 -144.1(2) . . . . ?
C38' C37' N4 C21 125.3(8) . . . . ?
C42' C37' N4 C21 -58.8(9) . . . . ?
C38' C37' N4 C31 -32.9(12) . . . . ?
C42' C37' N4 C31 143.0(7) . . . . ?
C22 C21 N4 C37' -55.8(7) . . . . ?
C20 C21 N4 C37' 127.2(6) . . . . ?
C22 C21 N4 C31 104.8(3) . . . . ?
C20 C21 N4 C31 -72.3(3) . . . . ?
C22 C21 N4 C37 -47.7(5) . . . . ?
C20 C21 N4 C37 135.2(5) . . . . ?
C36 C31 N4 C37' 131.3(7) . . . . ?
C32 C31 N4 C37' -51.4(8) . . . . ?
C36 C31 N4 C21 -26.0(3) . . . . ?
C32 C31 N4 C21 151.2(2) . . . . ?
C36 C31 N4 C37 128.7(5) . . . . ?
C32 C31 N4 C37 -54.0(5) . . . . ?
C38 C37 N4 C21 127.5(5) . . . . ?
C42 C37 N4 C21 -49.8(7) . . . . ?
C38 C37 N4 C31 -25.5(8) . . . . ?
C42 C37 N4 C31 157.2(4) . . . . ?
C2 C1 O1 C43 7.4(5) . . . . ?
C6 C1 O1 C43 -173.2(3) . . . . ?
C35 C34 O2 C44 -5.5(3) . . . . ?
C33 C34 O2 C44 176.0(2) . . . . ?

loop_
_geom_hbond_atom_site_label_D
_geom_hbond_atom_site_label_H
_geom_hbond_atom_site_label_A
_geom_hbond_distance_DH
_geom_hbond_distance_HA
_geom_hbond_distance_DA
_geom_hbond_angle_DHA
_geom_hbond_site_symmetry_A
C41' H41' O1 0.95 2.44 3.325(10) 154.3 2_645
C12 H12 O4' 0.95 2.61 3.517(7) 160.1 4_675
C3 H3 O3 0.95 2.63 3.487(8) 149.8 4_576

_refine_diff_density_max         0.723
_refine_diff_density_min         -0.284
_refine_diff_density_rms         0.049

_shelx_res_file                  
;

    mo_170523l_0m.res created by SHELXL-2014/7

TITL mo_170523L_0m in P2(1)/c
CELL 0.71073 14.1565 17.9170 14.4208 90.000 99.826 90.000
ZERR 4.00 0.0018 0.0023 0.0018 0.000 0.002 0.000
LATT 1
SYMM -x, y+1/2, -z+1/2
SFAC C  H  N  O
UNIT 184  136  16  16
OMIT 6 0 0
OMIT 10 0 0
OMIT -3 3 2
OMIT 5 0 0
OMIT -3 51
L.S. 4
ACTA
BOND $H
FMAP 2
PLAN 5
HTAB C41' O1_$3
EQIV $3 -x+1, y-1/2, -z+1/2
HTAB C12 O4'_$2
EQIV $2 x+1, -y+3/2, z-1/2
HTAB C3 O3_$1
EQIV $1 x, -y+3/2, z+1/2
HTAB
CONF
SIZE 0.12 0.10 0.10
SADI 0.01 N4 C37 N4 C37'
FREE C40  O4'
FREE C45  C45'
FREE C46' C40
FREE C46' C46
DFIX 1.38 0.01 C10 O3 C10 O3'
DFIX 1.45 0.01 O3 C45 O3' C45'
ISOR 0.01 O3 O4' C45' C46'
TEMP -173.000
WGHT    0.090100    2.424400
FVAR       0.09005   0.50000   0.64906   0.50061
C1    1    0.872848    1.053689    0.157687    11.00000    0.05343    0.03163 =
         0.05702    0.00110   -0.00656   -0.00939
C2    1    0.877316    1.027093    0.247750    11.00000    0.03037    0.04240 =
         0.05258   -0.00727   -0.00026   -0.00494
AFIX  43
H2    2    0.891818    1.060002    0.299891    11.00000   -1.20000
AFIX   0
C3    1    0.860597    0.952107    0.262251    11.00000    0.03256    0.04847 =
         0.04183    0.00170    0.00620   -0.00662
AFIX  43
H3    2    0.864442    0.934062    0.324728    11.00000   -1.20000
AFIX   0
C4    1    0.838389    0.902892    0.187544    11.00000    0.03685    0.03451 =
         0.04611    0.00654   -0.00181   -0.00504
C5    1    0.832426    0.930718    0.097372    11.00000    0.07401    0.03468 =
         0.04130    0.00339   -0.01497   -0.01283
AFIX  43
H5    2    0.816019    0.898265    0.045002    11.00000   -1.20000
AFIX   0
C6    1    0.850023    1.005026    0.082601    11.00000    0.09471    0.03862 =
         0.03932    0.00870   -0.01250   -0.01597
AFIX  43
H6    2    0.846457    1.023095    0.020166    11.00000   -1.20000
AFIX   0
C7    1    0.813197    0.706399    0.117850    11.00000    0.04210    0.03822 =
         0.03605    0.00926    0.00247   -0.00357
AFIX  43
H7    2    0.752154    0.697544    0.134687    11.00000   -1.20000
AFIX   0
C8    1    0.862957    0.771766    0.147275    11.00000    0.04090    0.03500 =
         0.04289    0.01400    0.00480   -0.00060
C9    1    0.852035    0.654521    0.064458    11.00000    0.05335    0.04956 =
         0.03558    0.00440    0.00197   -0.00342
AFIX  43
H9    2    0.818882    0.609274    0.046611    11.00000   -1.20000
AFIX   0
C10   1    0.939455    0.668493    0.036897    11.00000    0.05077    0.07541 =
         0.03953   -0.00097    0.00795    0.00677
C11   1    0.988592    0.734128    0.064579    11.00000    0.04327    0.06829 =
         0.05797    0.01007    0.01100   -0.00244
AFIX  43
H11   2    1.048153    0.744196    0.045161    11.00000   -1.20000
AFIX   0
C12   1    0.950634    0.784481    0.120230    11.00000    0.04215    0.04534 =
         0.06094    0.01110    0.00608   -0.00438
AFIX  43
H12   2    0.985239    0.828666    0.140368    11.00000   -1.20000
AFIX   0
C13   1    0.768061    0.803667    0.270856    11.00000    0.03908    0.03871 =
         0.03942    0.00418   -0.00083   -0.00880
C14   1    0.692707    0.848521    0.289678    11.00000    0.03660    0.03420 =
         0.04511    0.00894   -0.00106   -0.00616
AFIX  43
H14   2    0.677263    0.893748    0.256122    11.00000   -1.20000
AFIX   0
C15   1    0.641051    0.825966    0.357926    11.00000    0.03462    0.03253 =
         0.03750    0.00281   -0.00576   -0.00808
C16   1    0.560847    0.862614    0.393166    11.00000    0.03438    0.02860 =
         0.03826    0.00345   -0.00488   -0.00818
C17   1    0.510686    0.927635    0.371926    11.00000    0.03942    0.03192 =
         0.04533    0.00927   -0.00121   -0.00853
AFIX  43
H17   2    0.526715    0.961072    0.325891    11.00000   -1.20000
AFIX   0
C18   1    0.434411    0.943364    0.420635    11.00000    0.03464    0.02829 =
         0.04481    0.00459   -0.00337   -0.00466
C19   1    0.411355    0.897684    0.492036    11.00000    0.03829    0.02912 =
         0.03626   -0.00028   -0.00479   -0.00525
C20   1    0.466088    0.831439    0.518232    11.00000    0.03694    0.02855 =
         0.03481   -0.00128   -0.00489   -0.00423
C21   1    0.456004    0.779365    0.590887    11.00000    0.04226    0.02836 =
         0.03036   -0.00075   -0.00079   -0.00422
C22   1    0.510982    0.715372    0.598894    11.00000    0.05080    0.03011 =
         0.02918    0.00304    0.00225   -0.00315
AFIX  43
H22   2    0.502188    0.680149    0.645921    11.00000   -1.20000
AFIX   0
C23   1    0.579056    0.699318    0.541669    11.00000    0.04954    0.02864 =
         0.03224    0.00087    0.00118    0.00275
AFIX  43
H23   2    0.613830    0.653739    0.548710    11.00000   -1.20000
AFIX   0
C24   1    0.594608    0.750882    0.474999    11.00000    0.04180    0.02978 =
         0.02904   -0.00086   -0.00467   -0.00390
C25   1    0.660993    0.758033    0.407103    11.00000    0.03906    0.03104 =
         0.02925    0.00105   -0.00433   -0.00523
C26   1    0.734294    0.713775    0.387273    11.00000    0.04985    0.03193 =
         0.03055    0.00353   -0.00327   -0.00246
AFIX  43
H26   2    0.747936    0.667572    0.419060    11.00000   -1.20000
AFIX   0
C27   1    0.788220    0.736649    0.320883    11.00000    0.04308    0.03647 =
         0.03892    0.00120   -0.00102   -0.00176
AFIX  43
H27   2    0.839926    0.706397    0.308912    11.00000   -1.20000
AFIX   0
C28   1    0.536725    0.815833    0.464708    11.00000    0.03569    0.03022 =
         0.03192    0.00096   -0.00598   -0.00690
C29   1    0.377108    1.008838    0.394522    11.00000    0.04294    0.03230 =
         0.05413    0.00826    0.00565   -0.00429
C30   1    0.327810    0.918137    0.530955    11.00000    0.04590    0.03576 =
         0.03848    0.00577   -0.00193    0.00161
C31   1    0.423903    0.852897    0.723531    11.00000    0.03780    0.02808 =
         0.03090    0.00226   -0.00010   -0.00210
C32   1    0.355746    0.895665    0.758790    11.00000    0.03309    0.03748 =
         0.03667   -0.00080    0.00095   -0.00444
AFIX  43
H32   2    0.289581    0.884507    0.740516    11.00000   -1.20000
AFIX   0
C33   1    0.383194    0.953861    0.819760    11.00000    0.03565    0.03571 =
         0.03581   -0.00063    0.00153    0.00371
AFIX  43
H33   2    0.336088    0.982409    0.843581    11.00000   -1.20000
AFIX   0
C34   1    0.480421    0.970989    0.846664    11.00000    0.03766    0.02465 =
         0.03499    0.00029   -0.00206   -0.00052
C35   1    0.548236    0.927713    0.813864    11.00000    0.03020    0.03141 =
         0.03841    0.00158   -0.00298   -0.00179
AFIX  43
H35   2    0.614455    0.938305    0.832958    11.00000   -1.20000
AFIX   0
C36   1    0.519998    0.868671    0.752977    11.00000    0.03462    0.02893 =
         0.03571    0.00330    0.00096    0.00344
AFIX  43
H36   2    0.567223    0.838786    0.731314    11.00000   -1.20000
AFIX   0
C43   1    0.922764    1.175864    0.210954    11.00000    0.07175    0.03686 =
         0.10013   -0.01395   -0.01099   -0.01476
AFIX 137
H43A  2    0.873313    1.182012    0.250334    11.00000   -1.50000
H43B  2    0.937553    1.224494    0.185808    11.00000   -1.50000
H43C  2    0.980817    1.155034    0.248880    11.00000   -1.50000
AFIX   0
C44   1    0.599053    1.047458    0.936314    11.00000    0.04012    0.04061 =
         0.05042   -0.00992    0.00015   -0.00930
AFIX 137
H44A  2    0.629227    1.003757    0.969976    11.00000   -1.50000
H44B  2    0.605084    1.090447    0.978934    11.00000   -1.50000
H44C  2    0.630847    1.058558    0.882629    11.00000   -1.50000
PART 1
AFIX  66
C37   1    0.326062    0.742186    0.683104    41.00000    0.01765    0.02166 =
         0.03032   -0.01005   -0.00895   -0.00385
C38   1    0.321324    0.725786    0.776409    41.00000    0.03987    0.02707 =
         0.03315    0.00202   -0.00415   -0.00717
AFIX  43
H38   2    0.360994    0.751871    0.825681    41.00000   -1.20000
AFIX  65
C39   1    0.258541    0.671221    0.797620    41.00000    0.02838    0.02881 =
         0.03661    0.00481   -0.00169   -0.00138
AFIX  43
H39   2    0.255302    0.660013    0.861390    41.00000   -1.20000
AFIX  65
C40   1    0.200496    0.633055    0.725527    41.00000    0.03598    0.03419 =
         0.05231   -0.02820    0.01512   -0.00687
C41   1    0.205234    0.649454    0.632222    41.00000    0.02824    0.04535 =
         0.05258   -0.02718    0.01702   -0.01701
AFIX  43
H41   2    0.165563    0.623369    0.582950    41.00000   -1.20000
AFIX  65
C42   1    0.268016    0.704019    0.611010    41.00000    0.02141    0.03738 =
         0.03269   -0.01936   -0.00326    0.00177
AFIX  43
H42   2    0.271255    0.715226    0.547240    41.00000   -1.20000
AFIX   0
C46   1    0.117257    0.513735    0.701736    41.00000    0.06309    0.03067 =
         0.13815   -0.01749    0.05563   -0.01965
AFIX 137
H46A  2    0.067240    0.522576    0.646914    41.00000   -1.50000
H46B  2    0.093753    0.478196    0.744185    41.00000   -1.50000
H46C  2    0.174322    0.493236    0.680919    41.00000   -1.50000
AFIX   0
O4    4    0.140397    0.580102    0.748407    41.00000    0.07122    0.03578 =
         0.14790   -0.04357    0.08381   -0.03678
SAME C37  C38  C39  C40  C41  C42  C46  O4
PART 2
C37'  1    0.326115    0.738752    0.661617   -41.00000    0.04833    0.03161 =
         0.02801    0.00402    0.01063    0.01778
C38'  1    0.320418    0.709109    0.749167   -41.00000    0.03344    0.04606 =
         0.03893    0.00330   -0.00851   -0.00135
AFIX  43
H38'  2    0.362441    0.725876    0.803678   -41.00000   -1.20000
AFIX   0
C39'  1    0.252284    0.654446    0.756099   -41.00000    0.04128    0.05899 =
         0.05344    0.02300   -0.00797   -0.00109
AFIX  43
H39'  2    0.246636    0.633772    0.815570   -41.00000   -1.20000
AFIX   0
C40'  1    0.192457    0.630371    0.674898   -41.00000    0.01775    0.02832 =
         0.11253    0.00037    0.00599   -0.00355
C41'  1    0.199142    0.662378    0.589271   -41.00000    0.04521    0.03811 =
         0.06544   -0.00612   -0.00640    0.01159
AFIX  43
H41'  2    0.157523    0.646032    0.534271   -41.00000   -1.20000
AFIX   0
C42'  1    0.263171    0.715983    0.582400   -41.00000    0.03729    0.03760 =
         0.04122   -0.00540   -0.00777    0.01324
AFIX  43
H42'  2    0.265528    0.738481    0.523186   -41.00000   -1.20000
AFIX   0
C46'  1    0.120927    0.553009    0.774778   -41.00000    0.03801    0.08464 =
         0.22728    0.08076   -0.01909   -0.02784
AFIX 137
H46D  2    0.180754    0.528171    0.802607   -41.00000   -1.50000
H46E  2    0.067007    0.518745    0.775011   -41.00000   -1.50000
H46F  2    0.111754    0.597585    0.811611   -41.00000   -1.50000
AFIX   0
O4'   4    0.126049    0.575797    0.672973   -41.00000    0.04761    0.07242 =
         0.14209    0.03605   -0.00941   -0.00489
PART 1
C45   1    1.052057    0.634184   -0.054642    31.00000    0.06223    0.30393 =
         0.12055   -0.09995    0.05122   -0.01329
AFIX 137
H45A  2    1.033742    0.672556   -0.102782    31.00000   -1.50000
H45B  2    1.078621    0.590953   -0.082949    31.00000   -1.50000
H45C  2    1.100404    0.654445   -0.004143    31.00000   -1.50000
AFIX   0
O3    4    0.968364    0.611409   -0.016267    31.00000    0.06883    0.11547 =
         0.06706   -0.04159    0.01492    0.02230
PART -2
C45'  1    0.979725    0.542358   -0.007120   -31.00000    0.05630    0.04684 =
         0.05327   -0.00659   -0.00483   -0.00174
AFIX 137
H45D  2    0.988869    0.530244    0.060088   -31.00000   -1.50000
H45E  2    1.028793    0.516998   -0.035951   -31.00000   -1.50000
H45F  2    0.916008    0.525761   -0.037660   -31.00000   -1.50000
AFIX   0
O3'   4    0.988117    0.624795   -0.019071   -31.00000    0.14301    0.05815 =
         0.07149   -0.00132    0.04767   -0.08063
PART 0
N1    3    0.331943    1.061130    0.373261    11.00000    0.05499    0.04076 =
         0.07710    0.02035    0.01554    0.00401
N2    3    0.259139    0.938891    0.554737    11.00000    0.06317    0.06488 =
         0.05036    0.01402    0.00979    0.01791
N3    3    0.822256    0.825691    0.202267    11.00000    0.04700    0.03260 =
         0.05396    0.00752    0.01282   -0.00645
N4    3    0.393243    0.796330    0.655298    11.00000    0.04083    0.02781 =
         0.03442   -0.00134    0.00030   -0.00412
O1    4    0.888734    1.126476    0.135068    11.00000    0.10420    0.03296 =
         0.07363    0.00481   -0.01446   -0.01974
O2    4    0.499813    1.032295    0.903332    11.00000    0.03861    0.03050 =
         0.04517   -0.00654   -0.00114   -0.00131
HKLF 4 1 1 0 0 0 1 0 0 0 1

REM  mo_170523L_0m in P2(1)/c
REM R1 =  0.0569 for    4605 Fo > 4sig(Fo)  and  0.0899 for all    6686 data
REM    574 parameters refined using     46 restraints

END

WGHT      0.0896      2.3385

REM Instructions for potential hydrogen bonds
HTAB C3 O3_$1
HTAB C12 O4'_$2
HTAB C41' O1_$3

REM Highest difference peak  0.723,  deepest hole -0.284,  1-sigma level  0.049
Q1    1   0.1832  0.4524  0.6267  11.00000  0.05    0.72
Q2    1   0.0872  0.4289  0.6069  11.00000  0.05    0.42
Q3    1   0.1154  0.5569  0.8203  11.00000  0.05    0.31
Q4    1   0.9465  1.1150  0.1125  11.00000  0.05    0.29
Q5    1   1.0529  0.6527 -0.0573  11.00000  0.05    0.28
;
_shelx_res_checksum              62151
####################################################################### 
# 
# This file contains crystal structure data downloaded from the 
# Cambridge Structural Database (CSD) hosted by the Cambridge 
# Crystallographic Data Centre (CCDC).
# 
# Full information about CCDC data access policies and citation 
# guidelines are available at http://www.ccdc.cam.ac.uk/access/V1 
# 
# Audit and citation data items may have been added by the CCDC. 
# Please retain this information to preserve the provenance of 
# this file and to allow appropriate attribution of the data. 
# 
#######################################################################

data_hkl5
_database_code_depnum_ccdc_archive 'CCDC 1589258'
_audit_update_record             
;
2017-12-05 deposited with the CCDC.
2018-02-02 downloaded from the CCDC.
;

_audit_creation_method           SHELXL-2014/7
_shelx_SHELXL_version_number     2014/7
_chemical_name_systematic        ?
_chemical_name_common            ?
_chemical_melting_point          ?
_chemical_formula_moiety         ?
_chemical_formula_sum            'C46 H34 N4'
_chemical_formula_weight         642.77

loop_
_atom_type_symbol
_atom_type_description
_atom_type_scat_dispersion_real
_atom_type_scat_dispersion_imag
_atom_type_scat_source
C C 0.0033 0.0016 'International Tables Vol C Tables 4.2.6.8 and 6.1.1.4'
H H 0.0000 0.0000 'International Tables Vol C Tables 4.2.6.8 and 6.1.1.4'
N N 0.0061 0.0033 'International Tables Vol C Tables 4.2.6.8 and 6.1.1.4'

_space_group_crystal_system      triclinic
_space_group_IT_number           2
_space_group_name_H-M_alt        'P -1'
_space_group_name_Hall           '-P 1'

_shelx_space_group_comment       
; 
The symmetry employed for this shelxl refinement is uniquely defined 
by the following loop, which should always be used as a source of 
symmetry information in preference to the above space-group names. 
They are only intended as comments. 
;

loop_
_space_group_symop_operation_xyz
'x, y, z'
'-x, -y, -z'

_cell_length_a                   11.856(7)
_cell_length_b                   12.147(7)
_cell_length_c                   13.446(8)
_cell_angle_alpha                102.687(8)
_cell_angle_beta                 111.422(8)
_cell_angle_gamma                93.005(9)
_cell_volume                     1739.7(17)
_cell_formula_units_Z            2
_cell_measurement_temperature    298(2)
_cell_measurement_reflns_used    1793
_cell_measurement_theta_min      2.71
_cell_measurement_theta_max      22.88

_exptl_crystal_description       needle
_exptl_crystal_colour            green
_exptl_crystal_density_meas      ?
_exptl_crystal_density_method    ?
_exptl_crystal_density_diffrn    1.227
_exptl_crystal_F_000             676
_exptl_transmission_factor_min   ?
_exptl_transmission_factor_max   ?
_exptl_crystal_size_max          0.160
_exptl_crystal_size_mid          0.040
_exptl_crystal_size_min          0.020
_exptl_absorpt_coefficient_mu    0.072
_shelx_estimated_absorpt_T_min   0.989
_shelx_estimated_absorpt_T_max   0.999
_exptl_absorpt_correction_type   ?
_exptl_absorpt_correction_T_min  ?
_exptl_absorpt_correction_T_max  ?
_exptl_absorpt_process_details   ?
_exptl_absorpt_special_details   ?
_diffrn_ambient_temperature      298(2)
_diffrn_radiation_wavelength     0.71073
_diffrn_radiation_type           MoK\a
_diffrn_source                   ?
_diffrn_measurement_device_type  'Bruker APEX-II CCD'
_diffrn_measurement_method       '\f and \w scans'
_diffrn_detector_area_resol_mean ?
_diffrn_reflns_number            5978
_diffrn_reflns_av_unetI/netI     0.0957
_diffrn_reflns_av_R_equivalents  0.0557
_diffrn_reflns_limit_h_min       -14
_diffrn_reflns_limit_h_max       14
_diffrn_reflns_limit_k_min       -14
_diffrn_reflns_limit_k_max       14
_diffrn_reflns_limit_l_min       -15
_diffrn_reflns_limit_l_max       15
_diffrn_reflns_theta_min         1.683
_diffrn_reflns_theta_max         25.000
_diffrn_reflns_theta_full        25.000
_diffrn_measured_fraction_theta_max 0.986
_diffrn_measured_fraction_theta_full 0.986
_diffrn_reflns_Laue_measured_fraction_max 0.986
_diffrn_reflns_Laue_measured_fraction_full 0.986
_diffrn_reflns_point_group_measured_fraction_max 0.986
_diffrn_reflns_point_group_measured_fraction_full 0.986
_reflns_number_total             5978
_reflns_number_gt                3309
_reflns_threshold_expression     'I > 2\s(I)'
_reflns_Friedel_coverage         0.000
_reflns_Friedel_fraction_max     .
_reflns_Friedel_fraction_full    .

_reflns_special_details          
; 
 _reflns_Friedel_fraction is defined as the number of unique 
 Friedel pairs measured divided by the number that would be 
 possible theoretically, ignoring centric projections and 
 systematic absences. 
;

_computing_data_collection       'Bruker APEX2'
_computing_cell_refinement       'Bruker SAINT'
_computing_data_reduction        'Bruker SAINT'
_computing_structure_solution    'SHELXS-97 (Sheldrick, 2008)'
_computing_structure_refinement  'SHELXL-2014/7 (Sheldrick, 2014)'
_computing_molecular_graphics    'Bruker SHELXTL'
_computing_publication_material  'Bruker SHELXTL'
_refine_special_details          
; 
 Refined as a 2-component twin. 
;
_refine_ls_structure_factor_coef Fsqd
_refine_ls_matrix_type           full
_refine_ls_weighting_scheme      calc
_refine_ls_weighting_details     
'w=1/[\s^2^(Fo^2^)+(0.1289P)^2^] where P=(Fo^2^+2Fc^2^)/3'
_atom_sites_solution_primary     ?
_atom_sites_solution_secondary   ?
_atom_sites_solution_hydrogens   geom
_refine_ls_hydrogen_treatment    constr
_refine_ls_extinction_method     'SHELXL-2014/7 (Sheldrick 2014'
_refine_ls_extinction_coef       0.010(3)
_refine_ls_extinction_expression Fc^*^=kFc[1+0.001xFc^2^\l^3^/sin(2\q)]^-1/4^
_refine_ls_number_reflns         5978
_refine_ls_number_parameters     457
_refine_ls_number_restraints     0
_refine_ls_R_factor_all          0.1331
_refine_ls_R_factor_gt           0.0712
_refine_ls_wR_factor_ref         0.2394
_refine_ls_wR_factor_gt          0.1970
_refine_ls_goodness_of_fit_ref   1.030
_refine_ls_restrained_S_all      1.030
_refine_ls_shift/su_max          0.001
_refine_ls_shift/su_mean         0.000

loop_
_atom_site_label
_atom_site_type_symbol
_atom_site_fract_x
_atom_site_fract_y
_atom_site_fract_z
_atom_site_U_iso_or_equiv
_atom_site_adp_type
_atom_site_occupancy
_atom_site_site_symmetry_order
_atom_site_calc_flag
_atom_site_refinement_flags_posn
_atom_site_refinement_flags_adp
_atom_site_refinement_flags_occupancy
_atom_site_disorder_assembly
_atom_site_disorder_group
C1 C 0.2052(6) 0.3276(5) -0.6230(5) 0.0959(19) Uani 1 1 d . . . . .
H1A H 0.2196 0.4093 -0.5971 0.144 Uiso 1 1 calc R U . . .
H1B H 0.1190 0.3013 -0.6514 0.144 Uiso 1 1 calc R U . . .
H1C H 0.2353 0.3049 -0.6807 0.144 Uiso 1 1 calc R U . . .
C2 C 0.2709(4) 0.2766(4) -0.5291(4) 0.0563(12) Uani 1 1 d . . . . .
C3 C 0.3819(4) 0.3290(4) -0.4450(4) 0.0596(12) Uani 1 1 d . . . . .
H3 H 0.4175 0.3982 -0.4469 0.072 Uiso 1 1 calc R U . . .
C4 C 0.4407(4) 0.2828(3) -0.3596(3) 0.0524(11) Uani 1 1 d . . . . .
H4 H 0.5155 0.3205 -0.3054 0.063 Uiso 1 1 calc R U . . .
C5 C 0.3912(4) 0.1813(3) -0.3522(3) 0.0433(10) Uani 1 1 d . . . . .
C6 C 0.2795(4) 0.1271(3) -0.4361(3) 0.0481(10) Uani 1 1 d . . . . .
H6 H 0.2435 0.0584 -0.4336 0.058 Uiso 1 1 calc R U . . .
C7 C 0.2221(4) 0.1743(4) -0.5228(3) 0.0530(11) Uani 1 1 d . . . . .
H7 H 0.1486 0.1359 -0.5785 0.064 Uiso 1 1 calc R U . . .
C8 C 0.4625(4) 0.0188(3) -0.2747(3) 0.0471(10) Uani 1 1 d . . . . .
C9 C 0.4854(4) -0.0284(4) -0.1850(4) 0.0640(13) Uani 1 1 d . . . . .
H9 H 0.4953 0.0174 -0.1162 0.077 Uiso 1 1 calc R U . . .
C10 C 0.4935(5) -0.1430(4) -0.1983(4) 0.0727(14) Uani 1 1 d . . . . .
H10 H 0.5099 -0.1730 -0.1373 0.087 Uiso 1 1 calc R U . . .
C11 C 0.4783(5) -0.2147(4) -0.2979(5) 0.0682(14) Uani 1 1 d . . . . .
C12 C 0.4587(4) -0.1659(4) -0.3856(4) 0.0623(13) Uani 1 1 d . . . . .
H12 H 0.4504 -0.2116 -0.4539 0.075 Uiso 1 1 calc R U . . .
C13 C 0.4511(4) -0.0506(3) -0.3740(3) 0.0509(11) Uani 1 1 d . . . . .
H13 H 0.4382 -0.0200 -0.4342 0.061 Uiso 1 1 calc R U . . .
C14 C 0.4827(6) -0.3413(4) -0.3108(6) 0.104(2) Uani 1 1 d . . . . .
H14A H 0.5580 -0.3526 -0.2571 0.156 Uiso 1 1 calc R U . . .
H14B H 0.4782 -0.3763 -0.3837 0.156 Uiso 1 1 calc R U . . .
H14C H 0.4148 -0.3754 -0.2997 0.156 Uiso 1 1 calc R U . . .
C15 C 0.5157(4) 0.2148(3) -0.1574(3) 0.0459(10) Uani 1 1 d . . . . .
C16 C 0.4541(4) 0.2686(3) -0.0970(3) 0.0487(10) Uani 1 1 d . . . . .
H16 H 0.3697 0.2484 -0.1222 0.058 Uiso 1 1 calc R U . . .
C17 C 0.5136(3) 0.3523(3) 0.0007(3) 0.0436(10) Uani 1 1 d . . . . .
H17 H 0.4701 0.3884 0.0404 0.052 Uiso 1 1 calc R U . . .
C18 C 0.6385(3) 0.3809(3) 0.0378(3) 0.0378(9) Uani 1 1 d . . . . .
C19 C 0.7271(3) 0.4672(3) 0.1333(3) 0.0354(9) Uani 1 1 d . . . . .
C20 C 0.7231(4) 0.5466(3) 0.2206(3) 0.0414(9) Uani 1 1 d . . . . .
H20 H 0.6504 0.5505 0.2317 0.050 Uiso 1 1 calc R U . . .
C21 C 0.8285(4) 0.6218(3) 0.2933(3) 0.0432(10) Uani 1 1 d . . . . .
H21 H 0.8233 0.6766 0.3512 0.052 Uiso 1 1 calc R U . . .
C22 C 0.9395(3) 0.6188(3) 0.2832(3) 0.0379(9) Uani 1 1 d . . . . .
C23 C 0.9509(3) 0.5303(3) 0.1984(3) 0.0349(9) Uani 1 1 d . . . . .
C24 C 1.0580(3) 0.5039(3) 0.1807(3) 0.0383(9) Uani 1 1 d . . . . .
C25 C 1.0497(3) 0.4133(3) 0.0919(3) 0.0398(9) Uani 1 1 d . . . . .
C26 C 0.9367(4) 0.3491(3) 0.0165(3) 0.0442(10) Uani 1 1 d . . . . .
H26 H 0.9328 0.2922 -0.0440 0.053 Uiso 1 1 calc R U . . .
C27 C 0.8332(3) 0.3720(3) 0.0339(3) 0.0372(9) Uani 1 1 d . . . . .
C28 C 0.7024(3) 0.3232(3) -0.0228(3) 0.0388(9) Uani 1 1 d . . . . .
C29 C 0.6422(4) 0.2393(3) -0.1196(3) 0.0460(10) Uani 1 1 d . . . . .
H29 H 0.6851 0.2003 -0.1583 0.055 Uiso 1 1 calc R U . . .
C30 C 0.8412(3) 0.4600(3) 0.1254(3) 0.0330(8) Uani 1 1 d . . . . .
C31 C 1.1777(4) 0.5600(4) 0.2551(3) 0.0511(11) Uani 1 1 d . . . . .
C32 C 1.1593(4) 0.3867(4) 0.0749(3) 0.0542(11) Uani 1 1 d . . . . .
C33 C 1.0663(4) 0.7887(3) 0.2964(3) 0.0419(10) Uani 1 1 d . . . . .
C34 C 1.1844(4) 0.8466(3) 0.3360(3) 0.0517(11) Uani 1 1 d . . . . .
H34 H 1.2457 0.8308 0.3956 0.062 Uiso 1 1 calc R U . . .
C35 C 1.2108(4) 0.9267(4) 0.2875(4) 0.0561(12) Uani 1 1 d . . . . .
H35 H 1.2903 0.9650 0.3156 0.067 Uiso 1 1 calc R U . . .
C36 C 1.1234(5) 0.9531(4) 0.1980(4) 0.0594(12) Uani 1 1 d . . . . .
C37 C 1.0065(4) 0.8944(4) 0.1588(3) 0.0569(12) Uani 1 1 d . . . . .
H37 H 0.9457 0.9097 0.0984 0.068 Uiso 1 1 calc R U . . .
C38 C 0.9773(4) 0.8132(3) 0.2072(3) 0.0467(10) Uani 1 1 d . . . . .
H38 H 0.8977 0.7752 0.1795 0.056 Uiso 1 1 calc R U . . .
C39 C 1.1558(6) 1.0406(5) 0.1449(5) 0.101(2) Uani 1 1 d . . . . .
H39A H 1.1813 1.1140 0.1972 0.151 Uiso 1 1 calc R U . . .
H39B H 1.0855 1.0440 0.0816 0.151 Uiso 1 1 calc R U . . .
H39C H 1.2213 1.0195 0.1221 0.151 Uiso 1 1 calc R U . . .
C40 C 1.0724(3) 0.7402(3) 0.4645(3) 0.0414(9) Uani 1 1 d . . . . .
C41 C 1.0798(4) 0.8528(3) 0.5197(3) 0.0469(10) Uani 1 1 d . . . . .
H41 H 1.0618 0.9079 0.4802 0.056 Uiso 1 1 calc R U . . .
C42 C 1.1139(4) 0.8838(3) 0.6331(3) 0.0516(11) Uani 1 1 d . . . . .
H42 H 1.1192 0.9598 0.6689 0.062 Uiso 1 1 calc R U . . .
C43 C 1.1399(4) 0.8049(4) 0.6936(4) 0.0584(12) Uani 1 1 d . . . . .
C44 C 1.1305(5) 0.6934(4) 0.6384(4) 0.0732(14) Uani 1 1 d . . . . .
H44 H 1.1473 0.6386 0.6783 0.088 Uiso 1 1 calc R U . . .
C45 C 1.0969(4) 0.6604(4) 0.5255(4) 0.0596(12) Uani 1 1 d . . . . .
H45 H 1.0908 0.5840 0.4903 0.071 Uiso 1 1 calc R U . . .
C46 C 1.1790(6) 0.8400(5) 0.8175(4) 0.0898(18) Uani 1 1 d . . . . .
H46A H 1.2511 0.8077 0.8514 0.135 Uiso 1 1 calc R U . . .
H46B H 1.1143 0.8130 0.8370 0.135 Uiso 1 1 calc R U . . .
H46C H 1.1965 0.9216 0.8431 0.135 Uiso 1 1 calc R U . . .
N1 N 0.4492(3) 0.1353(3) -0.2616(3) 0.0545(10) Uani 1 1 d . . . . .
N2 N 1.2776(4) 0.5967(4) 0.3108(4) 0.0808(13) Uani 1 1 d . . . . .
N3 N 1.2432(4) 0.3610(4) 0.0582(4) 0.0851(14) Uani 1 1 d . . . . .
N4 N 1.0403(3) 0.7063(3) 0.3489(2) 0.0427(8) Uani 1 1 d . . . . .

loop_
_atom_site_aniso_label
_atom_site_aniso_U_11
_atom_site_aniso_U_22
_atom_site_aniso_U_33
_atom_site_aniso_U_23
_atom_site_aniso_U_13
_atom_site_aniso_U_12
C1 0.110(5) 0.086(4) 0.088(4) 0.040(3) 0.024(4) 0.021(4)
C2 0.072(3) 0.052(3) 0.052(2) 0.012(2) 0.031(2) 0.018(2)
C3 0.077(3) 0.040(2) 0.064(3) 0.007(2) 0.035(3) -0.004(2)
C4 0.056(3) 0.044(2) 0.046(2) -0.0023(19) 0.018(2) -0.008(2)
C5 0.047(2) 0.035(2) 0.038(2) -0.0036(17) 0.0133(18) -0.0002(18)
C6 0.047(2) 0.040(2) 0.047(2) 0.0012(18) 0.014(2) -0.0053(19)
C7 0.045(2) 0.058(3) 0.045(2) 0.001(2) 0.014(2) 0.004(2)
C8 0.038(2) 0.038(2) 0.049(2) -0.0026(18) 0.0082(19) -0.0073(18)
C9 0.085(3) 0.050(3) 0.045(2) 0.005(2) 0.017(2) -0.004(2)
C10 0.090(4) 0.050(3) 0.073(3) 0.019(3) 0.025(3) 0.003(3)
C11 0.066(3) 0.044(3) 0.083(4) 0.011(3) 0.019(3) 0.008(2)
C12 0.055(3) 0.046(3) 0.065(3) -0.005(2) 0.011(2) 0.006(2)
C13 0.050(3) 0.049(2) 0.045(2) 0.0018(19) 0.014(2) 0.003(2)
C14 0.118(5) 0.047(3) 0.132(5) 0.014(3) 0.039(4) 0.007(3)
C15 0.044(2) 0.038(2) 0.038(2) -0.0031(17) 0.0043(18) -0.0034(18)
C16 0.036(2) 0.047(2) 0.052(2) 0.0029(19) 0.0114(19) -0.0046(19)
C17 0.040(2) 0.041(2) 0.041(2) -0.0026(17) 0.0138(18) -0.0006(18)
C18 0.039(2) 0.036(2) 0.0332(18) 0.0042(16) 0.0118(17) -0.0029(17)
C19 0.037(2) 0.0298(18) 0.0342(19) 0.0017(15) 0.0126(16) 0.0004(16)
C20 0.041(2) 0.043(2) 0.042(2) -0.0002(17) 0.0252(18) 0.0032(18)
C21 0.047(2) 0.0333(19) 0.044(2) -0.0080(17) 0.0223(19) -0.0012(18)
C22 0.039(2) 0.0344(19) 0.0325(19) -0.0004(15) 0.0116(17) -0.0040(17)
C23 0.035(2) 0.0346(19) 0.0317(18) 0.0082(15) 0.0105(16) -0.0024(16)
C24 0.035(2) 0.040(2) 0.042(2) 0.0111(17) 0.0162(17) 0.0000(17)
C25 0.040(2) 0.046(2) 0.042(2) 0.0140(18) 0.0224(18) 0.0105(18)
C26 0.048(2) 0.042(2) 0.041(2) 0.0022(17) 0.0207(19) 0.0019(19)
C27 0.039(2) 0.036(2) 0.0319(18) 0.0003(15) 0.0136(17) 0.0047(17)
C28 0.038(2) 0.0336(19) 0.0370(19) -0.0017(16) 0.0131(17) 0.0006(17)
C29 0.045(2) 0.041(2) 0.043(2) -0.0049(17) 0.0154(19) 0.0032(19)
C30 0.035(2) 0.0292(18) 0.0337(18) 0.0047(15) 0.0142(16) 0.0034(16)
C31 0.041(3) 0.051(2) 0.056(3) 0.008(2) 0.018(2) -0.001(2)
C32 0.041(3) 0.061(3) 0.055(3) 0.007(2) 0.017(2) 0.009(2)
C33 0.048(2) 0.035(2) 0.036(2) -0.0013(16) 0.0165(18) -0.0032(18)
C34 0.046(3) 0.048(2) 0.049(2) -0.0012(19) 0.015(2) -0.007(2)
C35 0.063(3) 0.047(2) 0.056(3) -0.005(2) 0.034(2) -0.014(2)
C36 0.088(4) 0.045(2) 0.056(3) 0.008(2) 0.044(3) 0.003(2)
C37 0.074(3) 0.050(3) 0.044(2) 0.010(2) 0.020(2) 0.010(2)
C38 0.055(3) 0.040(2) 0.039(2) 0.0020(17) 0.017(2) -0.0012(19)
C39 0.140(6) 0.084(4) 0.100(4) 0.036(3) 0.067(4) -0.008(4)
C40 0.039(2) 0.039(2) 0.0360(19) 0.0023(17) 0.0079(17) -0.0046(17)
C41 0.053(3) 0.042(2) 0.037(2) 0.0055(17) 0.0113(18) -0.0047(19)
C42 0.061(3) 0.045(2) 0.036(2) -0.0032(19) 0.013(2) -0.007(2)
C43 0.062(3) 0.063(3) 0.046(2) 0.017(2) 0.015(2) 0.005(2)
C44 0.090(4) 0.071(3) 0.055(3) 0.030(3) 0.018(3) 0.010(3)
C45 0.076(3) 0.043(2) 0.054(3) 0.012(2) 0.019(2) 0.008(2)
C46 0.108(5) 0.112(5) 0.043(3) 0.017(3) 0.025(3) 0.015(4)
N1 0.062(2) 0.0328(18) 0.0436(19) -0.0027(15) 0.0005(17) -0.0047(16)
N2 0.043(2) 0.082(3) 0.097(3) 0.007(2) 0.015(2) -0.008(2)
N3 0.053(3) 0.114(4) 0.095(3) 0.015(3) 0.041(3) 0.025(3)
N4 0.047(2) 0.0359(17) 0.0339(16) -0.0004(14) 0.0102(15) -0.0118(15)

_geom_special_details            
; 
 All esds (except the esd in the dihedral angle between two l.s. planes) 
 are estimated using the full covariance matrix.  The cell esds are taken 
 into account individually in the estimation of esds in distances, angles 
 and torsion angles; correlations between esds in cell parameters are only 
 used when they are defined by crystal symmetry.  An approximate (isotropic) 
 treatment of cell esds is used for estimating esds involving l.s. planes. 
;

loop_
_geom_bond_atom_site_label_1
_geom_bond_atom_site_label_2
_geom_bond_distance
_geom_bond_site_symmetry_2
_geom_bond_publ_flag
C1 C2 1.504(7) . ?
C1 H1A 0.9600 . ?
C1 H1B 0.9600 . ?
C1 H1C 0.9600 . ?
C2 C7 1.376(6) . ?
C2 C3 1.388(6) . ?
C3 C4 1.363(6) . ?
C3 H3 0.9300 . ?
C4 C5 1.377(5) . ?
C4 H4 0.9300 . ?
C5 C6 1.397(5) . ?
C5 N1 1.413(5) . ?
C6 C7 1.381(6) . ?
C6 H6 0.9300 . ?
C7 H7 0.9300 . ?
C8 C13 1.369(5) . ?
C8 C9 1.392(6) . ?
C8 N1 1.411(5) . ?
C9 C10 1.378(6) . ?
C9 H9 0.9300 . ?
C10 C11 1.370(7) . ?
C10 H10 0.9300 . ?
C11 C12 1.385(7) . ?
C11 C14 1.515(7) . ?
C12 C13 1.387(6) . ?
C12 H12 0.9300 . ?
C13 H13 0.9300 . ?
C14 H14A 0.9600 . ?
C14 H14B 0.9600 . ?
C14 H14C 0.9600 . ?
C15 C16 1.368(6) . ?
C15 C29 1.388(6) . ?
C15 N1 1.426(5) . ?
C16 C17 1.385(5) . ?
C16 H16 0.9300 . ?
C17 C18 1.376(5) . ?
C17 H17 0.9300 . ?
C18 C28 1.408(5) . ?
C18 C19 1.469(5) . ?
C19 C20 1.362(5) . ?
C19 C30 1.402(5) . ?
C20 C21 1.395(5) . ?
C20 H20 0.9300 . ?
C21 C22 1.372(5) . ?
C21 H21 0.9300 . ?
C22 N4 1.422(4) . ?
C22 C23 1.437(5) . ?
C23 C30 1.402(5) . ?
C23 C24 1.415(5) . ?
C24 C25 1.405(5) . ?
C24 C31 1.428(6) . ?
C25 C26 1.408(5) . ?
C25 C32 1.440(6) . ?
C26 C27 1.361(5) . ?
C26 H26 0.9300 . ?
C27 C30 1.411(5) . ?
C27 C28 1.476(5) . ?
C28 C29 1.381(5) . ?
C29 H29 0.9300 . ?
C31 N2 1.146(5) . ?
C32 N3 1.141(6) . ?
C33 C38 1.381(5) . ?
C33 C34 1.387(5) . ?
C33 N4 1.425(5) . ?
C34 C35 1.367(6) . ?
C34 H34 0.9300 . ?
C35 C36 1.384(7) . ?
C35 H35 0.9300 . ?
C36 C37 1.380(6) . ?
C36 C39 1.509(6) . ?
C37 C38 1.389(6) . ?
C37 H37 0.9300 . ?
C38 H38 0.9300 . ?
C39 H39A 0.9600 . ?
C39 H39B 0.9600 . ?
C39 H39C 0.9600 . ?
C40 C45 1.379(6) . ?
C40 C41 1.387(5) . ?
C40 N4 1.414(5) . ?
C41 C42 1.383(5) . ?
C41 H41 0.9300 . ?
C42 C43 1.366(6) . ?
C42 H42 0.9300 . ?
C43 C44 1.371(7) . ?
C43 C46 1.509(6) . ?
C44 C45 1.379(6) . ?
C44 H44 0.9300 . ?
C45 H45 0.9300 . ?
C46 H46A 0.9600 . ?
C46 H46B 0.9600 . ?
C46 H46C 0.9600 . ?

loop_
_geom_angle_atom_site_label_1
_geom_angle_atom_site_label_2
_geom_angle_atom_site_label_3
_geom_angle
_geom_angle_site_symmetry_1
_geom_angle_site_symmetry_3
_geom_angle_publ_flag
C2 C1 H1A 109.5 . . ?
C2 C1 H1B 109.5 . . ?
H1A C1 H1B 109.5 . . ?
C2 C1 H1C 109.5 . . ?
H1A C1 H1C 109.5 . . ?
H1B C1 H1C 109.5 . . ?
C7 C2 C3 116.7(4) . . ?
C7 C2 C1 120.8(5) . . ?
C3 C2 C1 122.6(4) . . ?
C4 C3 C2 122.4(4) . . ?
C4 C3 H3 118.8 . . ?
C2 C3 H3 118.8 . . ?
C3 C4 C5 121.1(4) . . ?
C3 C4 H4 119.5 . . ?
C5 C4 H4 119.5 . . ?
C4 C5 C6 117.5(4) . . ?
C4 C5 N1 121.3(3) . . ?
C6 C5 N1 121.2(3) . . ?
C7 C6 C5 120.7(4) . . ?
C7 C6 H6 119.7 . . ?
C5 C6 H6 119.7 . . ?
C2 C7 C6 121.7(4) . . ?
C2 C7 H7 119.1 . . ?
C6 C7 H7 119.1 . . ?
C13 C8 C9 118.5(4) . . ?
C13 C8 N1 122.0(4) . . ?
C9 C8 N1 119.5(4) . . ?
C10 C9 C8 119.8(4) . . ?
C10 C9 H9 120.1 . . ?
C8 C9 H9 120.1 . . ?
C11 C10 C9 122.7(5) . . ?
C11 C10 H10 118.7 . . ?
C9 C10 H10 118.7 . . ?
C10 C11 C12 116.8(4) . . ?
C10 C11 C14 121.3(5) . . ?
C12 C11 C14 121.8(5) . . ?
C11 C12 C13 121.5(4) . . ?
C11 C12 H12 119.2 . . ?
C13 C12 H12 119.2 . . ?
C8 C13 C12 120.7(4) . . ?
C8 C13 H13 119.7 . . ?
C12 C13 H13 119.7 . . ?
C11 C14 H14A 109.5 . . ?
C11 C14 H14B 109.5 . . ?
H14A C14 H14B 109.5 . . ?
C11 C14 H14C 109.5 . . ?
H14A C14 H14C 109.5 . . ?
H14B C14 H14C 109.5 . . ?
C16 C15 C29 120.5(3) . . ?
C16 C15 N1 119.9(4) . . ?
C29 C15 N1 119.7(4) . . ?
C15 C16 C17 121.9(4) . . ?
C15 C16 H16 119.0 . . ?
C17 C16 H16 119.0 . . ?
C18 C17 C16 118.6(4) . . ?
C18 C17 H17 120.7 . . ?
C16 C17 H17 120.7 . . ?
C17 C18 C28 119.5(3) . . ?
C17 C18 C19 132.3(3) . . ?
C28 C18 C19 108.2(3) . . ?
C20 C19 C30 117.4(3) . . ?
C20 C19 C18 136.3(3) . . ?
C30 C19 C18 106.3(3) . . ?
C19 C20 C21 119.9(3) . . ?
C19 C20 H20 120.1 . . ?
C21 C20 H20 120.1 . . ?
C22 C21 C20 123.0(3) . . ?
C22 C21 H21 118.5 . . ?
C20 C21 H21 118.5 . . ?
C21 C22 N4 121.4(3) . . ?
C21 C22 C23 119.1(3) . . ?
N4 C22 C23 119.3(3) . . ?
C30 C23 C24 116.4(3) . . ?
C30 C23 C22 115.1(3) . . ?
C24 C23 C22 128.5(3) . . ?
C25 C24 C23 119.8(3) . . ?
C25 C24 C31 117.4(4) . . ?
C23 C24 C31 122.6(3) . . ?
C24 C25 C26 122.0(3) . . ?
C24 C25 C32 119.4(3) . . ?
C26 C25 C32 118.6(3) . . ?
C27 C26 C25 118.8(3) . . ?
C27 C26 H26 120.6 . . ?
C25 C26 H26 120.6 . . ?
C26 C27 C30 119.6(3) . . ?
C26 C27 C28 134.6(3) . . ?
C30 C27 C28 105.8(3) . . ?
C29 C28 C18 121.4(3) . . ?
C29 C28 C27 130.5(4) . . ?
C18 C28 C27 108.1(3) . . ?
C28 C29 C15 118.0(4) . . ?
C28 C29 H29 121.0 . . ?
C15 C29 H29 121.0 . . ?
C23 C30 C19 125.1(3) . . ?
C23 C30 C27 123.3(3) . . ?
C19 C30 C27 111.6(3) . . ?
N2 C31 C24 173.9(5) . . ?
N3 C32 C25 176.9(5) . . ?
C38 C33 C34 118.7(4) . . ?
C38 C33 N4 122.0(3) . . ?
C34 C33 N4 119.3(4) . . ?
C35 C34 C33 120.2(4) . . ?
C35 C34 H34 119.9 . . ?
C33 C34 H34 119.9 . . ?
C34 C35 C36 122.4(4) . . ?
C34 C35 H35 118.8 . . ?
C36 C35 H35 118.8 . . ?
C37 C36 C35 117.0(4) . . ?
C37 C36 C39 121.8(5) . . ?
C35 C36 C39 121.2(5) . . ?
C36 C37 C38 121.6(4) . . ?
C36 C37 H37 119.2 . . ?
C38 C37 H37 119.2 . . ?
C33 C38 C37 120.1(4) . . ?
C33 C38 H38 119.9 . . ?
C37 C38 H38 119.9 . . ?
C36 C39 H39A 109.5 . . ?
C36 C39 H39B 109.5 . . ?
H39A C39 H39B 109.5 . . ?
C36 C39 H39C 109.5 . . ?
H39A C39 H39C 109.5 . . ?
H39B C39 H39C 109.5 . . ?
C45 C40 C41 118.1(4) . . ?
C45 C40 N4 120.0(3) . . ?
C41 C40 N4 121.9(3) . . ?
C42 C41 C40 120.5(4) . . ?
C42 C41 H41 119.7 . . ?
C40 C41 H41 119.7 . . ?
C43 C42 C41 121.3(4) . . ?
C43 C42 H42 119.4 . . ?
C41 C42 H42 119.4 . . ?
C42 C43 C44 118.0(4) . . ?
C42 C43 C46 120.8(4) . . ?
C44 C43 C46 121.2(5) . . ?
C43 C44 C45 121.9(4) . . ?
C43 C44 H44 119.1 . . ?
C45 C44 H44 119.1 . . ?
C44 C45 C40 120.2(4) . . ?
C44 C45 H45 119.9 . . ?
C40 C45 H45 119.9 . . ?
C43 C46 H46A 109.5 . . ?
C43 C46 H46B 109.5 . . ?
H46A C46 H46B 109.5 . . ?
C43 C46 H46C 109.5 . . ?
H46A C46 H46C 109.5 . . ?
H46B C46 H46C 109.5 . . ?
C8 N1 C5 122.5(3) . . ?
C8 N1 C15 119.7(3) . . ?
C5 N1 C15 116.8(3) . . ?
C40 N4 C22 119.0(3) . . ?
C40 N4 C33 118.0(3) . . ?
C22 N4 C33 116.6(3) . . ?

loop_
_geom_torsion_atom_site_label_1
_geom_torsion_atom_site_label_2
_geom_torsion_atom_site_label_3
_geom_torsion_atom_site_label_4
_geom_torsion
_geom_torsion_site_symmetry_1
_geom_torsion_site_symmetry_2
_geom_torsion_site_symmetry_3
_geom_torsion_site_symmetry_4
_geom_torsion_publ_flag
C7 C2 C3 C4 -0.3(6) . . . . ?
C1 C2 C3 C4 179.6(5) . . . . ?
C2 C3 C4 C5 -0.7(7) . . . . ?
C3 C4 C5 C6 0.7(6) . . . . ?
C3 C4 C5 N1 -177.4(4) . . . . ?
C4 C5 C6 C7 0.2(6) . . . . ?
N1 C5 C6 C7 178.3(4) . . . . ?
C3 C2 C7 C6 1.2(6) . . . . ?
C1 C2 C7 C6 -178.6(4) . . . . ?
C5 C6 C7 C2 -1.2(6) . . . . ?
C13 C8 C9 C10 -1.4(7) . . . . ?
N1 C8 C9 C10 177.4(4) . . . . ?
C8 C9 C10 C11 -0.8(8) . . . . ?
C9 C10 C11 C12 2.4(8) . . . . ?
C9 C10 C11 C14 -177.5(5) . . . . ?
C10 C11 C12 C13 -1.9(7) . . . . ?
C14 C11 C12 C13 178.0(5) . . . . ?
C9 C8 C13 C12 1.9(6) . . . . ?
N1 C8 C13 C12 -176.9(4) . . . . ?
C11 C12 C13 C8 -0.3(7) . . . . ?
C29 C15 C16 C17 2.9(6) . . . . ?
N1 C15 C16 C17 -175.3(4) . . . . ?
C15 C16 C17 C18 -0.6(6) . . . . ?
C16 C17 C18 C28 -1.2(6) . . . . ?
C16 C17 C18 C19 177.0(4) . . . . ?
C17 C18 C19 C20 2.6(8) . . . . ?
C28 C18 C19 C20 -179.0(4) . . . . ?
C17 C18 C19 C30 -177.2(4) . . . . ?
C28 C18 C19 C30 1.2(4) . . . . ?
C30 C19 C20 C21 4.5(5) . . . . ?
C18 C19 C20 C21 -175.3(4) . . . . ?
C19 C20 C21 C22 -1.6(6) . . . . ?
C20 C21 C22 N4 171.1(3) . . . . ?
C20 C21 C22 C23 -3.9(6) . . . . ?
C21 C22 C23 C30 6.0(5) . . . . ?
N4 C22 C23 C30 -169.1(3) . . . . ?
C21 C22 C23 C24 -172.7(4) . . . . ?
N4 C22 C23 C24 12.3(6) . . . . ?
C30 C23 C24 C25 1.6(5) . . . . ?
C22 C23 C24 C25 -179.8(4) . . . . ?
C30 C23 C24 C31 -173.2(3) . . . . ?
C22 C23 C24 C31 5.5(6) . . . . ?
C23 C24 C25 C26 2.2(6) . . . . ?
C31 C24 C25 C26 177.2(3) . . . . ?
C23 C24 C25 C32 -179.7(4) . . . . ?
C31 C24 C25 C32 -4.6(5) . . . . ?
C24 C25 C26 C27 -3.5(6) . . . . ?
C32 C25 C26 C27 178.3(4) . . . . ?
C25 C26 C27 C30 0.9(5) . . . . ?
C25 C26 C27 C28 -178.1(4) . . . . ?
C17 C18 C28 C29 0.8(6) . . . . ?
C19 C18 C28 C29 -177.9(3) . . . . ?
C17 C18 C28 C27 178.9(3) . . . . ?
C19 C18 C28 C27 0.2(4) . . . . ?
C26 C27 C28 C29 -4.6(7) . . . . ?
C30 C27 C28 C29 176.3(4) . . . . ?
C26 C27 C28 C18 177.5(4) . . . . ?
C30 C27 C28 C18 -1.6(4) . . . . ?
C18 C28 C29 C15 1.5(6) . . . . ?
C27 C28 C29 C15 -176.1(4) . . . . ?
C16 C15 C29 C28 -3.3(6) . . . . ?
N1 C15 C29 C28 174.9(4) . . . . ?
C24 C23 C30 C19 175.6(3) . . . . ?
C22 C23 C30 C19 -3.2(5) . . . . ?
C24 C23 C30 C27 -4.2(5) . . . . ?
C22 C23 C30 C27 176.9(3) . . . . ?
C20 C19 C30 C23 -2.0(5) . . . . ?
C18 C19 C30 C23 177.8(3) . . . . ?
C20 C19 C30 C27 177.9(3) . . . . ?
C18 C19 C30 C27 -2.3(4) . . . . ?
C26 C27 C30 C23 3.0(6) . . . . ?
C28 C27 C30 C23 -177.7(3) . . . . ?
C26 C27 C30 C19 -176.8(3) . . . . ?
C28 C27 C30 C19 2.5(4) . . . . ?
C38 C33 C34 C35 0.5(6) . . . . ?
N4 C33 C34 C35 -179.3(4) . . . . ?
C33 C34 C35 C36 -0.5(6) . . . . ?
C34 C35 C36 C37 0.0(6) . . . . ?
C34 C35 C36 C39 -178.9(4) . . . . ?
C35 C36 C37 C38 0.4(6) . . . . ?
C39 C36 C37 C38 179.4(4) . . . . ?
C34 C33 C38 C37 -0.1(6) . . . . ?
N4 C33 C38 C37 179.8(3) . . . . ?
C36 C37 C38 C33 -0.4(6) . . . . ?
C45 C40 C41 C42 1.6(6) . . . . ?
N4 C40 C41 C42 -178.7(4) . . . . ?
C40 C41 C42 C43 -0.7(6) . . . . ?
C41 C42 C43 C44 -0.4(7) . . . . ?
C41 C42 C43 C46 179.0(5) . . . . ?
C42 C43 C44 C45 0.5(8) . . . . ?
C46 C43 C44 C45 -178.9(5) . . . . ?
C43 C44 C45 C40 0.5(8) . . . . ?
C41 C40 C45 C44 -1.5(7) . . . . ?
N4 C40 C45 C44 178.8(4) . . . . ?
C13 C8 N1 C5 18.1(6) . . . . ?
C9 C8 N1 C5 -160.7(4) . . . . ?
C13 C8 N1 C15 -149.6(4) . . . . ?
C9 C8 N1 C15 31.6(6) . . . . ?
C4 C5 N1 C8 -135.6(4) . . . . ?
C6 C5 N1 C8 46.4(6) . . . . ?
C4 C5 N1 C15 32.4(6) . . . . ?
C6 C5 N1 C15 -145.6(4) . . . . ?
C16 C15 N1 C8 -113.6(5) . . . . ?
C29 C15 N1 C8 68.2(5) . . . . ?
C16 C15 N1 C5 78.1(5) . . . . ?
C29 C15 N1 C5 -100.2(5) . . . . ?
C45 C40 N4 C22 55.4(5) . . . . ?
C41 C40 N4 C22 -124.4(4) . . . . ?
C45 C40 N4 C33 -153.6(4) . . . . ?
C41 C40 N4 C33 26.7(5) . . . . ?
C21 C22 N4 C40 49.2(5) . . . . ?
C23 C22 N4 C40 -135.9(4) . . . . ?
C21 C22 N4 C33 -102.2(4) . . . . ?
C23 C22 N4 C33 72.7(4) . . . . ?
C38 C33 N4 C40 -126.4(4) . . . . ?
C34 C33 N4 C40 53.5(5) . . . . ?
C38 C33 N4 C22 25.4(5) . . . . ?
C34 C33 N4 C22 -154.8(3) . . . . ?

loop_
_geom_hbond_atom_site_label_D
_geom_hbond_atom_site_label_H
_geom_hbond_atom_site_label_A
_geom_hbond_distance_DH
_geom_hbond_distance_HA
_geom_hbond_distance_DA
_geom_hbond_angle_DHA
_geom_hbond_site_symmetry_A
C4 H4 N2 0.93 2.63 3.346(6) 133.7 2_765
C4 H4 N2 0.93 2.63 3.346(6) 133.7 2_765
C4 H4 N2 0.93 2.63 3.346(6) 133.7 2_765
C4 H4 N2 0.93 2.63 3.346(6) 133.7 2_765
C4 H4 N2 0.93 2.63 3.346(6) 133.7 2_765

_refine_diff_density_max         0.292
_refine_diff_density_min         -0.281
_refine_diff_density_rms         0.064

_shelx_res_file                  
; 
  
    hkl5.res created by SHELXL-2014/7 
  
TITL mo_170506b_0m in P-1 
CELL 0.71073  11.8557  12.1467  13.4458 102.687 111.422  93.005 
ZERR   2.00   0.0065   0.0066   0.0075   0.008   0.008   0.009 
LATT 1 
SFAC C  H  N 
UNIT 92  68  8 
MERG 0 
OMIT 1 4 6 
OMIT -2 0 4 
OMIT 4 2 5 
OMIT -2 -4 10 
OMIT 3 -8 1 
OMIT 0 0 1 
OMIT -3 50 
L.S. 20 
ACTA 
BOND $H 
FMAP 2 
PLAN 60 
HTAB C4 N2_$1 
HTAB C4 N2_$1 
HTAB C4 N2_$1 
EQIV $1 -x+2, -y+1, -z 
HTAB 
SIZE 0.16 0.04 0.02 
CONF 
HTAB C4 N2_$1 
HTAB C4 N2_$1 
TEMP 25.000 
WGHT    0.128900 
EXTI    0.010136 
BASF   0.25388 
FVAR      11.43326 
MOLE 1 
C1    1    0.205244    0.327645   -0.623050    11.00000    0.11037    0.08641 = 
         0.08806    0.03970    0.02444    0.02120 
AFIX 137 
H1A   2    0.219643    0.409308   -0.597062    11.00000   -1.50000 
H1B   2    0.118954    0.301302   -0.651353    11.00000   -1.50000 
H1C   2    0.235255    0.304901   -0.680706    11.00000   -1.50000 
AFIX   0 
C2    1    0.270852    0.276614   -0.529104    11.00000    0.07198    0.05188 = 
         0.05182    0.01209    0.03111    0.01832 
C3    1    0.381892    0.329044   -0.444966    11.00000    0.07692    0.03955 = 
         0.06400    0.00667    0.03469   -0.00434 
AFIX  43 
H3    2    0.417470    0.398208   -0.446905    11.00000   -1.20000 
AFIX   0 
C4    1    0.440712    0.282835   -0.359567    11.00000    0.05648    0.04421 = 
         0.04622   -0.00228    0.01829   -0.00794 
AFIX  43 
H4    2    0.515459    0.320528   -0.305401    11.00000   -1.20000 
AFIX   0 
C5    1    0.391230    0.181265   -0.352229    11.00000    0.04650    0.03525 = 
         0.03807   -0.00362    0.01326   -0.00025 
C6    1    0.279532    0.127050   -0.436137    11.00000    0.04674    0.04002 = 
         0.04735    0.00120    0.01384   -0.00533 
AFIX  43 
H6    2    0.243451    0.058431   -0.433573    11.00000   -1.20000 
AFIX   0 
C7    1    0.222123    0.174266   -0.522847    11.00000    0.04538    0.05821 = 
         0.04541    0.00121    0.01353    0.00432 
AFIX  43 
H7    2    0.148585    0.135872   -0.578479    11.00000   -1.20000 
AFIX   0 
C8    1    0.462452    0.018812   -0.274689    11.00000    0.03835    0.03796 = 
         0.04879   -0.00259    0.00818   -0.00730 
C9    1    0.485447   -0.028367   -0.184963    11.00000    0.08459    0.04984 = 
         0.04506    0.00509    0.01681   -0.00365 
AFIX  43 
H9    2    0.495335    0.017363   -0.116231    11.00000   -1.20000 
AFIX   0 
C10   1    0.493502   -0.143032   -0.198344    11.00000    0.09004    0.05037 = 
         0.07268    0.01905    0.02507    0.00263 
AFIX  43 
H10   2    0.509911   -0.172985   -0.137344    11.00000   -1.20000 
AFIX   0 
C11   1    0.478326   -0.214746   -0.297859    11.00000    0.06587    0.04411 = 
         0.08310    0.01132    0.01885    0.00759 
C12   1    0.458683   -0.165940   -0.385616    11.00000    0.05501    0.04587 = 
         0.06507   -0.00532    0.01095    0.00614 
AFIX  43 
H12   2    0.450386   -0.211584   -0.453908    11.00000   -1.20000 
AFIX   0 
C13   1    0.451106   -0.050573   -0.373967    11.00000    0.05015    0.04857 = 
         0.04486    0.00177    0.01436    0.00325 
AFIX  43 
H13   2    0.438181   -0.020046   -0.434236    11.00000   -1.20000 
AFIX   0 
C14   1    0.482713   -0.341338   -0.310792    11.00000    0.11843    0.04700 = 
         0.13230    0.01401    0.03868    0.00737 
AFIX 137 
H14A  2    0.557962   -0.352584   -0.257080    11.00000   -1.50000 
H14B  2    0.478197   -0.376266   -0.383750    11.00000   -1.50000 
H14C  2    0.414762   -0.375386   -0.299744    11.00000   -1.50000 
AFIX   0 
C15   1    0.515651    0.214780   -0.157432    11.00000    0.04428    0.03792 = 
         0.03765   -0.00312    0.00426   -0.00341 
C16   1    0.454068    0.268620   -0.096950    11.00000    0.03573    0.04746 = 
         0.05189    0.00288    0.01141   -0.00463 
AFIX  43 
H16   2    0.369736    0.248410   -0.122179    11.00000   -1.20000 
AFIX   0 
C17   1    0.513606    0.352300    0.000702    11.00000    0.03992    0.04075 = 
         0.04117   -0.00263    0.01384   -0.00061 
AFIX  43 
H17   2    0.470097    0.388424    0.040364    11.00000   -1.20000 
AFIX   0 
C18   1    0.638507    0.380860    0.037797    11.00000    0.03900    0.03611 = 
         0.03319    0.00422    0.01181   -0.00289 
C19   1    0.727053    0.467212    0.133294    11.00000    0.03748    0.02980 = 
         0.03417    0.00172    0.01262    0.00039 
C20   1    0.723143    0.546551    0.220597    11.00000    0.04116    0.04333 = 
         0.04178   -0.00020    0.02525    0.00317 
AFIX  43 
H20   2    0.650367    0.550532    0.231744    11.00000   -1.20000 
AFIX   0 
C21   1    0.828492    0.621818    0.293254    11.00000    0.04664    0.03334 = 
         0.04395   -0.00801    0.02227   -0.00122 
AFIX  43 
H21   2    0.823268    0.676583    0.351178    11.00000   -1.20000 
AFIX   0 
C22   1    0.939457    0.618774    0.283195    11.00000    0.03925    0.03440 = 
         0.03250   -0.00039    0.01157   -0.00400 
C23   1    0.950905    0.530261    0.198367    11.00000    0.03523    0.03461 = 
         0.03165    0.00823    0.01047   -0.00239 
C24   1    1.058037    0.503940    0.180718    11.00000    0.03468    0.03971 = 
         0.04162    0.01114    0.01622    0.00004 
C25   1    1.049725    0.413295    0.091891    11.00000    0.03958    0.04556 = 
         0.04205    0.01400    0.02242    0.01053 
C26   1    0.936683    0.349119    0.016511    11.00000    0.04840    0.04201 = 
         0.04052    0.00222    0.02068    0.00192 
AFIX  43 
H26   2    0.932773    0.292151   -0.044009    11.00000   -1.20000 
AFIX   0 
C27   1    0.833203    0.372024    0.033881    11.00000    0.03898    0.03625 = 
         0.03192    0.00027    0.01361    0.00466 
C28   1    0.702419    0.323246   -0.022761    11.00000    0.03831    0.03364 = 
         0.03702   -0.00170    0.01310    0.00060 
C29   1    0.642188    0.239311   -0.119587    11.00000    0.04495    0.04054 = 
         0.04292   -0.00486    0.01543    0.00317 
AFIX  43 
H29   2    0.685118    0.200349   -0.158321    11.00000   -1.20000 
AFIX   0 
C30   1    0.841245    0.459988    0.125366    11.00000    0.03501    0.02917 = 
         0.03374    0.00469    0.01421    0.00343 
C31   1    1.177662    0.559992    0.255080    11.00000    0.04129    0.05139 = 
         0.05577    0.00815    0.01759   -0.00115 
C32   1    1.159322    0.386665    0.074879    11.00000    0.04067    0.06137 = 
         0.05512    0.00715    0.01670    0.00889 
C33   1    1.066316    0.788675    0.296435    11.00000    0.04803    0.03506 = 
         0.03636   -0.00129    0.01655   -0.00318 
C34   1    1.184367    0.846555    0.335966    11.00000    0.04593    0.04835 = 
         0.04922   -0.00119    0.01486   -0.00674 
AFIX  43 
H34   2    1.245681    0.830752    0.395616    11.00000   -1.20000 
AFIX   0 
C35   1    1.210783    0.926734    0.287471    11.00000    0.06332    0.04740 = 
         0.05561   -0.00480    0.03405   -0.01366 
AFIX  43 
H35   2    1.290343    0.964990    0.315622    11.00000   -1.20000 
AFIX   0 
C36   1    1.123435    0.953084    0.197972    11.00000    0.08770    0.04509 = 
         0.05620    0.00826    0.04370    0.00290 
C37   1    1.006474    0.894445    0.158769    11.00000    0.07387    0.05002 = 
         0.04384    0.00982    0.02043    0.01005 
AFIX  43 
H37   2    0.945701    0.909740    0.098443    11.00000   -1.20000 
AFIX   0 
C38   1    0.977311    0.813170    0.207190    11.00000    0.05514    0.03973 = 
         0.03909    0.00196    0.01719   -0.00123 
AFIX  43 
H38   2    0.897682    0.775171    0.179452    11.00000   -1.20000 
AFIX   0 
C39   1    1.155833    1.040606    0.144914    11.00000    0.13951    0.08398 = 
         0.09984    0.03622    0.06696   -0.00772 
AFIX 137 
H39A  2    1.181320    1.113994    0.197209    11.00000   -1.50000 
H39B  2    1.085492    1.043968    0.081633    11.00000   -1.50000 
H39C  2    1.221298    1.019534    0.122145    11.00000   -1.50000 
AFIX   0 
C40   1    1.072420    0.740222    0.464477    11.00000    0.03868    0.03895 = 
         0.03603    0.00227    0.00795   -0.00463 
C41   1    1.079847    0.852794    0.519707    11.00000    0.05284    0.04226 = 
         0.03654    0.00545    0.01126   -0.00472 
AFIX  43 
H41   2    1.061773    0.907897    0.480153    11.00000   -1.20000 
AFIX   0 
C42   1    1.113902    0.883801    0.633102    11.00000    0.06066    0.04477 = 
         0.03565   -0.00321    0.01293   -0.00690 
AFIX  43 
H42   2    1.119230    0.959840    0.668866    11.00000   -1.20000 
AFIX   0 
C43   1    1.139871    0.804889    0.693610    11.00000    0.06207    0.06278 = 
         0.04634    0.01720    0.01513    0.00527 
C44   1    1.130535    0.693435    0.638440    11.00000    0.09026    0.07140 = 
         0.05545    0.02964    0.01804    0.01036 
AFIX  43 
H44   2    1.147336    0.638557    0.678347    11.00000   -1.20000 
AFIX   0 
C45   1    1.096941    0.660364    0.525452    11.00000    0.07616    0.04315 = 
         0.05403    0.01240    0.01914    0.00849 
AFIX  43 
H45   2    1.090799    0.583985    0.490253    11.00000   -1.20000 
AFIX   0 
C46   1    1.179003    0.839980    0.817542    11.00000    0.10825    0.11204 = 
         0.04323    0.01687    0.02466    0.01502 
AFIX 137 
H46A  2    1.251089    0.807654    0.851442    11.00000   -1.50000 
H46B  2    1.114311    0.812975    0.836965    11.00000   -1.50000 
H46C  2    1.196507    0.921641    0.843076    11.00000   -1.50000 
AFIX   0 
N1    3    0.449248    0.135290   -0.261596    11.00000    0.06183    0.03278 = 
         0.04362   -0.00273    0.00048   -0.00475 
N2    3    1.277567    0.596651    0.310825    11.00000    0.04266    0.08170 = 
         0.09744    0.00675    0.01514   -0.00779 
N3    3    1.243206    0.360957    0.058202    11.00000    0.05335    0.11351 = 
         0.09459    0.01474    0.04089    0.02487 
N4    3    1.040341    0.706257    0.348901    11.00000    0.04672    0.03589 = 
         0.03394   -0.00037    0.01017   -0.01180 
HKLF 5 
  
REM  mo_170506b_0m in P-1 
REM R1 =  0.0712 for    3309 Fo > 4sig(Fo)  and  0.1331 for all    5978 data 
REM    457 parameters refined using      0 restraints 
  
END 
  
WGHT      0.1286      0.0000 
  
REM Instructions for potential hydrogen bonds 
HTAB C4 N2_$1 
  
REM Highest difference peak  0.292,  deepest hole -0.281,  1-sigma level  0.064 
Q1    1   0.4986  0.5152  0.1795  11.00000  0.05    0.29 
Q2    1   1.0748  1.0956  0.1482  11.00000  0.05    0.27 
Q3    1   1.3925  0.4595  0.1320  11.00000  0.05    0.25 
Q4    1   0.6084  0.3427 -0.3016  11.00000  0.05    0.24 
Q5    1   0.1086  0.3840 -0.6551  11.00000  0.05    0.24 
Q6    1   1.2617  0.4644  0.1408  11.00000  0.05    0.24 
Q7    1   0.3830  0.3626  0.0354  11.00000  0.05    0.23 
Q8    1   0.2671  0.2570 -0.4044  11.00000  0.05    0.23 
Q9    1   0.2313  0.0915 -0.5785  11.00000  0.05    0.23 
Q10   1   0.3397  0.1721 -0.1096  11.00000  0.05    0.23 
Q11   1   1.2306  0.9650  0.3473  11.00000  0.05    0.23 
Q12   1   0.5008 -0.0807 -0.0840  11.00000  0.05    0.22 
Q13   1   0.5550 -0.3790 -0.3494  11.00000  0.05    0.22 
Q14   1   1.1564  1.0048  0.0322  11.00000  0.05    0.22 
Q15   1   0.9846  0.8370  0.3114  11.00000  0.05    0.22 
Q16   1   1.1485  0.9205  0.5831  11.00000  0.05    0.22 
Q17   1   1.3640  0.5082  0.1635  11.00000  0.05    0.21 
Q18   1   0.4876  0.4191  0.0974  11.00000  0.05    0.21 
Q19   1   1.1494  0.3134 -0.0053  11.00000  0.05    0.21 
Q20   1   1.1688  1.1838  0.2486  11.00000  0.05    0.21 
Q21   1   0.8110  0.2330 -0.1268  11.00000  0.05    0.21 
Q22   1   1.2343  0.6130  0.6195  11.00000  0.05    0.20 
Q23   1   0.1570  0.2664 -0.6896  11.00000  0.05    0.20 
Q24   1   0.8910  0.9170  0.1401  11.00000  0.05    0.20 
Q25   1   0.3184 -0.2592 -0.4605  11.00000  0.05    0.20 
Q26   1   1.0795  0.8536  0.1148  11.00000  0.05    0.20 
Q27   1   1.1528  0.8253  0.2158  11.00000  0.05    0.20 
Q28   1   1.2366  0.7140  0.4531  11.00000  0.05    0.20 
Q29   1   1.3040  1.0442  0.3286  11.00000  0.05    0.20 
Q30   1   1.2814  0.9140  0.8496  11.00000  0.05    0.20 
Q31   1   0.6842  0.3607  0.0569  11.00000  0.05    0.19 
Q32   1   0.8803  0.6169  0.2765  11.00000  0.05    0.19 
Q33   1   0.3641  0.2719 -0.2006  11.00000  0.05    0.19 
Q34   1   1.1308  0.6987  0.7489  11.00000  0.05    0.19 
Q35   1   0.8248  0.6866  0.2972  11.00000  0.05    0.19 
Q36   1   0.5136 -0.3606 -0.2148  11.00000  0.05    0.19 
Q37   1   0.4530  0.0827 -0.2646  11.00000  0.05    0.19 
Q38   1   0.5757  0.2367 -0.2506  11.00000  0.05    0.19 
Q39   1   0.9401  0.2419 -0.0157  11.00000  0.05    0.18 
Q40   1   1.0556  0.4648  0.1277  11.00000  0.05    0.18 
Q41   1   0.7645  0.6278  0.2180  11.00000  0.05    0.18 
Q42   1   0.3663  0.0272 -0.2911  11.00000  0.05    0.18 
Q43   1   0.3570 -0.1201 -0.1930  11.00000  0.05    0.18 
Q44   1   0.5856 -0.0517 -0.0189  11.00000  0.05    0.18 
Q45   1   1.1591  0.7645  0.6986  11.00000  0.05    0.18 
Q46   1   1.2158  0.9431  0.6179  11.00000  0.05    0.17 
Q47   1   0.7854  0.7753  0.1839  11.00000  0.05    0.17 
Q48   1   0.1072  0.0388 -0.6563  11.00000  0.05    0.17 
Q49   1   0.3146 -0.4697 -0.4513  11.00000  0.05    0.17 
Q50   1   0.4782  0.3369 -0.4332  11.00000  0.05    0.17 
Q51   1   0.5315  0.3883 -0.3644  11.00000  0.05    0.17 
Q52   1   0.5714  0.1852 -0.2844  11.00000  0.05    0.17 
Q53   1   0.3590  0.2278 -0.0330  11.00000  0.05    0.17 
Q54   1   0.8141  0.1578 -0.0892  11.00000  0.05    0.17 
Q55   1   1.0929  1.0183  0.6793  11.00000  0.05    0.17 
Q56   1   1.0019  0.8821  0.5662  11.00000  0.05    0.16 
Q57   1   0.3030 -0.3691 -0.3798  11.00000  0.05    0.16 
Q58   1   0.5986 -0.1011 -0.0607  11.00000  0.05    0.16 
Q59   1   0.4685  0.1347 -0.1134  11.00000  0.05    0.16 
Q60   1   1.3487  0.9545  0.3220  11.00000  0.05    0.16 
;
_shelx_res_checksum              35354
